# Supplementary material for: Poly[diaqua­(μ-oxalato)(μ-2-oxidopyridinium-3-carboxyl­ato)lanthanum(III)]
Source: Acta Crystallogr Sect E Struct Rep Online. 2009 May 23;65(Pt 6):m682. doi: 10.1107/S1600536809018194 (PMC2969809; doi:10.1107/S1600536809018194)
Supplement: Supplementary file 1 [file e-65-0m682-sup1.cif]

##############################################################################
###                                                                        ###
###        Electronic paper (Acta Crystallographica Section E)             ###
###                                                                        ###
##############################################################################
#                                                                            #
# This CIF contains the data in a paper accepted for publication in Acta     #
# Crystallographica Section E. It conforms to the requirements of Notes      #
# for Authors for Section E, and has been peer reviewed under the auspices   #
# of the IUCr Commission on Journals.                                        #
#                                                                            #
# Full details of the Crystallographic Information File format               #
# are given in the paper "The Crystallographic Information File (CIF):       #
# a New Standard Archive File for Crystallography" by S. R. Hall, F. H.      #
# Allen and I. D. Brown [Acta Cryst. (1991), A47, 655-685].                  #
#                                                                            #
# The current version of the core CIF dictionary is obtainable from          #
# ftp://ftp.iucr.org/pub/cif_core.dic. The current version number is 2.4.    #
#                                                                            #
# Software is freely available for graphical display of the structure(s) in  #
# this CIF.  For information consult the CIF home page http://www.iucr.org/  #
# cif/home.html                                                              #
#                                                                            #
# This file may be used for bona fide research purposes within the           #
# scientific community so long as proper attribution is given to the journal # 
# article from which it was obtained.                                        #
#                                                                            #
##############################################################################
                                             
data_I
_audit_creation_method     SHELXL-97
_chemical_name_systematic
;
Poly[diaqua(\m-oxalato)(\m-2-oxidopyridinium-3-carboxylato)lanthanum(III)]
;
_chemical_name_common     ?
_chemical_formula_moiety     'C8 H8 La N O9'
_chemical_formula_sum     'C8 H8 La N O9'
_chemical_formula_iupac     '[La (C6 H4 N O3) (C2 O4) (H2 O)2]'
_chemical_formula_weight     401.06
_chemical_melting_point     ?
_symmetry_cell_setting     triclinic
_symmetry_space_group_name_H-M     'P -1'
_symmetry_space_group_name_Hall     '-P 1'
loop_
    _symmetry_equiv_pos_as_xyz
    'x, y, z'
    '-x, -y, -z'
_cell_length_a     8.0856(18)
_cell_length_b     8.5493(19)
_cell_length_c     9.388(3)
_cell_angle_alpha     109.281(3)
_cell_angle_beta     104.702(3)
_cell_angle_gamma     104.940(2)
_cell_volume     549.5(2)
_cell_formula_units_Z     2
_cell_measurement_reflns_used     2827
_cell_measurement_theta_min     2.48
_cell_measurement_theta_max     28.25
_cell_measurement_temperature     293(2)
_exptl_crystal_description     block
_exptl_crystal_colour     colourless
_exptl_crystal_size_max     0.20
_exptl_crystal_size_mid     0.18
_exptl_crystal_size_min     0.17
_exptl_crystal_density_diffrn     2.424
_exptl_crystal_density_meas     ?
_exptl_crystal_density_method     'not measured'
_exptl_crystal_F_000     384
_exptl_absorpt_coefficient_mu     3.934
_exptl_absorpt_correction_type     multi-scan
_exptl_absorpt_process_details     '(SADABS; Sheldrick, 2003)'
_exptl_absorpt_correction_T_min     0.460
_exptl_absorpt_correction_T_max     0.512
_exptl_special_details
;
;
_diffrn_ambient_temperature     293(2)
_diffrn_radiation_type     MoK\a
_diffrn_radiation_wavelength     0.71073
_diffrn_radiation_source     'fine-focus sealed tube'
_diffrn_radiation_monochromator     graphite
_diffrn_measurement_device_type     'Bruker APEXII CCD'
_diffrn_measurement_method     '\f and \w'
_diffrn_reflns_number     2843
_diffrn_reflns_av_R_equivalents     0.0198
_diffrn_reflns_av_sigmaI/netI     0.0337
_diffrn_reflns_theta_min     2.48
_diffrn_reflns_theta_max     25.20
_diffrn_reflns_theta_full     25.20
_diffrn_measured_fraction_theta_max     0.982
_diffrn_measured_fraction_theta_full     0.982
_diffrn_reflns_limit_h_min     -7
_diffrn_reflns_limit_h_max     9
_diffrn_reflns_limit_k_min     -10
_diffrn_reflns_limit_k_max     10
_diffrn_reflns_limit_l_min     -11
_diffrn_reflns_limit_l_max     11
_diffrn_standards_number     0
_diffrn_standards_interval_count     .
_diffrn_standards_interval_time     .
_diffrn_standards_decay_%     ?
_refine_special_details
;
Refinement of <i>F</i>^2^ against ALL reflections. The weighted <i>R</i>-factor
<i>wR</i> and goodness of fit <i>S</i> are based on <i>F</i>^2^, conventional
<i>R</i>-factors <i>R</i> are based on <i>F</i>, with <i>F</i> set to zero for
negative <i>F</i>^2^. The threshold expression of <i>F</i>^2^ >
\s(<i>F</i>^2^) is used only for calculating <i>R</i>-factors(gt) <i>etc</i>.
and is not relevant to the choice of reflections for refinement.
<i>R</i>-factors based on <i>F</i>^2^ are statistically about twice as large
as those based on <i>F</i>, and <i>R</i>- factors based on ALL data will be
even larger.
;
_reflns_number_total     1946
_reflns_number_gt     1870
_reflns_threshold_expression     I>2\s(I)
_refine_ls_structure_factor_coef     Fsqd
_refine_ls_matrix_type     full
_refine_ls_R_factor_all     0.0260
_refine_ls_R_factor_gt     0.0251
_refine_ls_wR_factor_gt     0.0679
_refine_ls_wR_factor_ref     0.0685
_refine_ls_goodness_of_fit_ref     1.096
_refine_ls_restrained_S_all     1.096
_refine_ls_number_reflns     1946
_refine_ls_number_parameters     172
_refine_ls_number_restraints     0
_refine_ls_hydrogen_treatment     constr
_refine_ls_weighting_scheme     calc
_refine_ls_weighting_details
         'calc w=1/[\s^2^(Fo^2^)+(0.0415P)^2^+0.4664P] where P=(Fo^2^+2Fc^2^)/3'
_atom_sites_solution_hydrogens     geom
_atom_sites_solution_primary     direct
_atom_sites_solution_secondary     difmap
_refine_ls_shift/su_max     0.000
_refine_ls_shift/su_mean     0.000
_refine_diff_density_max     0.917
_refine_diff_density_min     -1.369
_refine_ls_extinction_method     none
_refine_ls_extinction_coef     ?
loop_
    _atom_type_symbol
    _atom_type_description
    _atom_type_scat_dispersion_real
    _atom_type_scat_dispersion_imag
    _atom_type_scat_source
    'C' 'C' 0.0033 0.0016
                         'International Tables Vol C Tables 4.2.6.8 and 6.1.1.4'
    'H' 'H' 0.0000 0.0000
                         'International Tables Vol C Tables 4.2.6.8 and 6.1.1.4'
    'La' 'La' -0.2871 2.4523
                         'International Tables Vol C Tables 4.2.6.8 and 6.1.1.4'
    'N' 'N' 0.0061 0.0033
                         'International Tables Vol C Tables 4.2.6.8 and 6.1.1.4'
    'O' 'O' 0.0106 0.0060
                         'International Tables Vol C Tables 4.2.6.8 and 6.1.1.4'
_computing_data_collection     'APEX2 (Bruker, 2004)'
_computing_cell_refinement     'SAINT (Bruker, 2004)'
_computing_data_reduction     'SAINT (Bruker, 2004)'
_computing_structure_solution     'SHELXS97 (Sheldrick, 2008)'
_computing_structure_refinement     'SHELXL97 (Sheldrick, 2008)'
_computing_molecular_graphics     'SHELXTL (Sheldrick, 2008)'
_computing_publication_material     'SHELXTL (Sheldrick, 2008)'
loop_
    _atom_site_type_symbol
    _atom_site_label
    _atom_site_fract_x
    _atom_site_fract_y
    _atom_site_fract_z
    _atom_site_U_iso_or_equiv
    _atom_site_adp_type
    _atom_site_calc_flag
    _atom_site_refinement_flags
    _atom_site_occupancy
    _atom_site_disorder_assembly
    _atom_site_disorder_group
    C C1 0.5156(6) 0.3528(6) 0.7873(5) 0.0193(9) Uani d . 1 . .
    C C2 0.4448(6) 0.2225(6) 0.8439(5) 0.0190(9) Uani d . 1 . .
    C C3 0.5510(7) 0.2276(6) 0.9869(5) 0.0278(10) Uani d . 1 . .
    H H3A 0.5043 0.1411 1.0209 0.033 Uiso calc R 1 . .
    C C4 0.7265(7) 0.3590(7) 1.0820(6) 0.0340(12) Uani d . 1 . .
    H H4A 0.7963 0.3617 1.1788 0.041 Uiso calc R 1 . .
    C C5 0.7924(6) 0.4829(7) 1.0291(6) 0.0310(11) Uani d . 1 . .
    H H5A 0.9085 0.5728 1.0910 0.037 Uiso calc R 1 . .
    C C6 0.2549(6) 0.0837(6) 0.7555(5) 0.0195(9) Uani d . 1 . .
    C C7 0.0124(6) 0.0944(6) 0.0035(5) 0.0209(9) Uani d . 1 . .
    C C8 0.0714(6) 0.5526(5) 0.4754(5) 0.0180(8) Uani d . 1 . .
    La La1 0.14649(3) 0.16626(3) 0.39929(2) 0.01432(11) Uani d . 1 . .
    N N1 0.6911(5) 0.4769(5) 0.8873(5) 0.0253(8) Uani d . 1 . .
    H H1A 0.7393 0.5561 0.8570 0.030 Uiso calc R 1 . .
    O O1 0.1395(4) 0.0964(4) 0.6424(3) 0.0215(7) Uani d . 1 . .
    O O2 0.2093(4) -0.0404(4) 0.7976(4) 0.0285(7) Uani d . 1 . .
    O O3 0.4372(4) 0.3643(4) 0.6604(4) 0.0276(7) Uani d . 1 . .
    O O4 0.1045(5) 0.2240(4) 0.1390(4) 0.0258(7) Uani d . 1 . .
    O O5 -0.0601(5) 0.1020(4) -0.1273(4) 0.0275(7) Uani d . 1 . .
    O O6 0.1897(4) 0.4906(4) 0.4461(4) 0.0238(7) Uani d . 1 . .
    O O7 0.0581(4) 0.6932(4) 0.4686(4) 0.0263(7) Uani d . 1 . .
    O O1W 0.4501(5) 0.2684(5) 0.3496(4) 0.0400(9) Uani d . 1 . .
    H H1W 0.5512 0.3270 0.4309 0.060 Uiso d R 1 . .
    H H2W 0.4721 0.1911 0.2808 0.060 Uiso d R 1 . .
    O O2W 0.3055(5) -0.0633(5) 0.4169(4) 0.0329(8) Uani d . 1 . .
    H H3W 0.2604 -0.1491 0.4396 0.049 Uiso d R 1 . .
    H H4W 0.4214 -0.0254 0.4667 0.049 Uiso d PR 0.50 . .
    H H4W' 0.2871 -0.1202 0.3175 0.049 Uiso d PR 0.50 . .
loop_
    _atom_site_aniso_label
    _atom_site_aniso_U_11
    _atom_site_aniso_U_22
    _atom_site_aniso_U_33
    _atom_site_aniso_U_12
    _atom_site_aniso_U_13
    _atom_site_aniso_U_23
    C1 0.018(2) 0.016(2) 0.018(2) 0.0023(17) 0.0060(17) 0.0040(17)
    C2 0.017(2) 0.017(2) 0.0160(19) 0.0019(17) 0.0018(17) 0.0062(17)
    C3 0.027(2) 0.023(2) 0.024(2) 0.002(2) 0.000(2) 0.012(2)
    C4 0.024(3) 0.034(3) 0.024(2) 0.001(2) -0.011(2) 0.012(2)
    C5 0.017(2) 0.029(3) 0.029(2) 0.001(2) -0.0042(19) 0.006(2)
    C6 0.016(2) 0.020(2) 0.016(2) -0.0004(17) 0.0025(17) 0.0074(17)
    C7 0.021(2) 0.024(2) 0.017(2) 0.0035(18) 0.0066(18) 0.0103(18)
    C8 0.014(2) 0.014(2) 0.017(2) 0.0005(17) -0.0001(16) 0.0029(17)
    La1 0.01183(15) 0.01383(16) 0.01434(15) 0.00163(11) 0.00223(11) 0.00694(11)
    N1 0.0186(19) 0.022(2) 0.027(2) -0.0013(16) 0.0045(16) 0.0110(17)
    O1 0.0154(15) 0.0253(17) 0.0172(15) 0.0003(13) -0.0005(12) 0.0118(13)
    O2 0.0215(17) 0.0269(18) 0.0325(18) 0.0002(14) 0.0028(14) 0.0192(15)
    O3 0.0211(17) 0.0312(18) 0.0235(16) -0.0002(14) 0.0014(14) 0.0163(14)
    O4 0.0326(19) 0.0190(16) 0.0157(15) -0.0002(14) 0.0040(14) 0.0068(13)
    O5 0.0369(19) 0.0238(16) 0.0163(15) 0.0085(15) 0.0030(14) 0.0093(13)
    O6 0.0193(16) 0.0192(16) 0.0336(17) 0.0070(13) 0.0107(14) 0.0116(14)
    O7 0.0294(18) 0.0209(16) 0.0373(18) 0.0110(14) 0.0169(15) 0.0177(14)
    O1W 0.0197(18) 0.057(2) 0.0307(19) 0.0001(17) 0.0090(15) 0.0158(18)
    O2W 0.0285(18) 0.040(2) 0.043(2) 0.0178(16) 0.0155(16) 0.0276(17)
_geom_special_details
;
All e.s.d.'s (except the e.s.d. in the dihedral angle between two l.s. planes)
are estimated using the full covariance matrix. The cell e.s.d.'s are taken
into account individually in the estimation of e.s.d.'s in distances, angles
and torsion angles; correlations between e.s.d.'s in cell parameters are only
used when they are defined by crystal symmetry. An approximate (isotropic)
treatment of cell e.s.d.'s is used for estimating e.s.d.'s involving l.s.
planes.
;
loop_
    _geom_bond_atom_site_label_1
    _geom_bond_atom_site_label_2
    _geom_bond_site_symmetry_2
    _geom_bond_distance
    _geom_bond_publ_flag
    C1 O3 . 1.248(5) ?
    C1 N1 . 1.382(6) ?
    C1 C2 . 1.437(6) ?
    C2 C3 . 1.377(6) ?
    C2 C6 . 1.489(6) ?
    C3 C4 . 1.395(7) ?
    C3 H3A . 0.930 ?
    C4 C5 . 1.357(7) ?
    C4 H4A . 0.930 ?
    C5 N1 . 1.351(6) ?
    C5 H5A . 0.930 ?
    C6 O2 . 1.252(5) ?
    C6 O1 . 1.279(5) ?
    C7 O4 . 1.250(5) ?
    C7 O5 . 1.251(5) ?
    C7 C7 2 1.550(9) ?
    C8 O6 . 1.253(5) ?
    C8 O7 . 1.255(5) ?
    C8 C8 2_566 1.537(8) ?
    La1 O1 . 2.553(3) ?
    La1 O6 . 2.574(3) ?
    La1 O5 2 2.582(3) ?
    La1 O3 . 2.585(3) ?
    La1 O1W . 2.598(3) ?
    La1 O4 . 2.606(3) ?
    La1 O7 2_566 2.608(3) ?
    La1 O1 2_556 2.612(3) ?
    La1 O2W . 2.634(3) ?
    La1 O2 2_556 2.691(3) ?
    N1 H1A . 0.860 ?
    O1 La1 2_556 2.612(3) ?
    O2 La1 2_556 2.691(3) ?
    O5 La1 2 2.582(3) ?
    O7 La1 2_566 2.608(3) ?
    O1W H1W . 0.850 ?
    O1W H2W . 0.850 ?
    O2W H3W . 0.850 ?
    O2W H4W . 0.850 ?
    O2W H4W' . 0.850 ?
loop_
    _geom_angle_atom_site_label_1
    _geom_angle_atom_site_label_2
    _geom_angle_atom_site_label_3
    _geom_angle_site_symmetry_1
    _geom_angle_site_symmetry_3
    _geom_angle
    _geom_angle_publ_flag
    O3 C1 N1 . . 118.0(4) ?
    O3 C1 C2 . . 127.4(4) ?
    N1 C1 C2 . . 114.6(4) ?
    C3 C2 C1 . . 120.0(4) ?
    C3 C2 C6 . . 118.0(4) ?
    C1 C2 C6 . . 121.9(4) ?
    C2 C3 C4 . . 121.8(4) ?
    C2 C3 H3A . . 119.1 ?
    C4 C3 H3A . . 119.1 ?
    C5 C4 C3 . . 118.1(4) ?
    C5 C4 H4A . . 121.0 ?
    C3 C4 H4A . . 121.0 ?
    N1 C5 C4 . . 120.6(4) ?
    N1 C5 H5A . . 119.7 ?
    C4 C5 H5A . . 119.7 ?
    O2 C6 O1 . . 121.1(4) ?
    O2 C6 C2 . . 119.0(4) ?
    O1 C6 C2 . . 119.8(4) ?
    O4 C7 O5 . . 126.4(4) ?
    O4 C7 C7 . 2 116.9(4) ?
    O5 C7 C7 . 2 116.7(5) ?
    O6 C8 O7 . . 126.1(4) ?
    O6 C8 C8 . 2_566 117.3(4) ?
    O7 C8 C8 . 2_566 116.6(4) ?
    O1 La1 O6 . . 115.01(10) ?
    O1 La1 O5 . 2 116.73(10) ?
    O6 La1 O5 . 2 127.50(10) ?
    O1 La1 O3 . . 65.68(10) ?
    O6 La1 O3 . . 74.38(10) ?
    O5 La1 O3 2 . 136.55(11) ?
    O1 La1 O1W . . 121.99(10) ?
    O6 La1 O1W . . 78.71(11) ?
    O5 La1 O1W 2 . 81.66(11) ?
    O3 La1 O1W . . 65.28(11) ?
    O1 La1 O4 . . 172.10(10) ?
    O6 La1 O4 . . 65.38(10) ?
    O5 La1 O4 2 . 62.14(10) ?
    O3 La1 O4 . . 120.98(10) ?
    O1W La1 O4 . . 65.90(11) ?
    O1 La1 O7 . 2_566 69.92(10) ?
    O6 La1 O7 . 2_566 62.13(9) ?
    O5 La1 O7 2 2_566 131.12(11) ?
    O3 La1 O7 . 2_566 91.67(11) ?
    O1W La1 O7 . 2_566 139.07(11) ?
    O4 La1 O7 . 2_566 104.60(10) ?
    O1 La1 O1 . 2_556 61.92(11) ?
    O6 La1 O1 . 2_556 130.59(10) ?
    O5 La1 O1 2 2_556 70.65(10) ?
    O3 La1 O1 . 2_556 127.57(9) ?
    O1W La1 O1 . 2_556 148.31(12) ?
    O4 La1 O1 . 2_556 111.41(10) ?
    O7 La1 O1 2_566 2_556 72.58(10) ?
    O1 La1 O2W . . 68.95(10) ?
    O6 La1 O2W . . 147.03(10) ?
    O5 La1 O2W 2 . 64.56(10) ?
    O3 La1 O2W . . 78.73(11) ?
    O1W La1 O2W . . 72.87(12) ?
    O4 La1 O2W . . 115.38(10) ?
    O7 La1 O2W 2_566 . 138.08(10) ?
    O1 La1 O2W 2_556 . 81.33(10) ?
    O1 La1 O2 . 2_556 105.06(9) ?
    O6 La1 O2 . 2_556 92.61(10) ?
    O5 La1 O2 2 2_556 66.21(10) ?
    O3 La1 O2 . 2_556 157.15(11) ?
    O1W La1 O2 . 2_556 131.48(11) ?
    O4 La1 O2 . 2_556 67.14(10) ?
    O7 La1 O2 2_566 2_556 65.52(10) ?
    O1 La1 O2 2_556 2_556 49.08(9) ?
    O2W La1 O2 . 2_556 118.71(11) ?
    C5 N1 C1 . . 124.9(4) ?
    C5 N1 H1A . . 117.6 ?
    C1 N1 H1A . . 117.6 ?
    C6 O1 La1 . . 135.9(3) ?
    C6 O1 La1 . 2_556 96.3(3) ?
    La1 O1 La1 . 2_556 118.08(11) ?
    C6 O2 La1 . 2_556 93.3(2) ?
    C1 O3 La1 . . 136.4(3) ?
    C7 O4 La1 . . 118.5(3) ?
    C7 O5 La1 . 2 119.4(3) ?
    C8 O6 La1 . . 120.7(3) ?
    C8 O7 La1 . 2_566 119.8(3) ?
    La1 O1W H1W . . 118.9 ?
    La1 O1W H2W . . 118.3 ?
    H1W O1W H2W . . 105.2 ?
    La1 O2W H3W . . 122.1 ?
    La1 O2W H4W . . 119.6 ?
    H3W O2W H4W . . 105.2 ?
    La1 O2W H4W' . . 101.0 ?
    H3W O2W H4W' . . 100.6 ?
    H4W O2W H4W' . . 105.2 ?
loop_
    _geom_torsion_atom_site_label_1
    _geom_torsion_atom_site_label_2
    _geom_torsion_atom_site_label_3
    _geom_torsion_atom_site_label_4
    _geom_torsion_site_symmetry_1
    _geom_torsion_site_symmetry_2
    _geom_torsion_site_symmetry_3
    _geom_torsion_site_symmetry_4
    _geom_torsion
    _geom_torsion_publ_flag
    O3 C1 C2 C3 . . . . 179.2(4) ?
    N1 C1 C2 C3 . . . . -0.4(6) ?
    O3 C1 C2 C6 . . . . -3.1(7) ?
    N1 C1 C2 C6 . . . . 177.2(4) ?
    C1 C2 C3 C4 . . . . 1.3(7) ?
    C6 C2 C3 C4 . . . . -176.5(4) ?
    C2 C3 C4 C5 . . . . -0.6(8) ?
    C3 C4 C5 N1 . . . . -0.8(8) ?
    C3 C2 C6 O2 . . . . -11.8(6) ?
    C1 C2 C6 O2 . . . . 170.5(4) ?
    C3 C2 C6 O1 . . . . 165.6(4) ?
    C1 C2 C6 O1 . . . . -12.0(6) ?
    C4 C5 N1 C1 . . . . 1.7(7) ?
    O3 C1 N1 C5 . . . . 179.3(4) ?
    C2 C1 N1 C5 . . . . -1.0(6) ?
    O2 C6 O1 La1 . . . . -137.1(4) ?
    C2 C6 O1 La1 . . . . 45.4(6) ?
    O2 C6 O1 La1 . . . 2_556 5.4(4) ?
    C2 C6 O1 La1 . . . 2_556 -172.0(3) ?
    O6 La1 O1 C6 . . . . -98.9(4) ?
    O5 La1 O1 C6 2 . . . 90.3(4) ?
    O3 La1 O1 C6 . . . . -41.3(4) ?
    O1W La1 O1 C6 . . . . -6.8(4) ?
    O7 La1 O1 C6 2_566 . . . -142.8(4) ?
    O1 La1 O1 C6 2_556 . . . 136.7(5) ?
    O2W La1 O1 C6 . . . . 45.5(4) ?
    O2 La1 O1 C6 2_556 . . . 160.9(4) ?
    O6 La1 O1 La1 . . . 2_556 124.39(13) ?
    O5 La1 O1 La1 2 . . 2_556 -46.43(16) ?
    O3 La1 O1 La1 . . . 2_556 -178.07(17) ?
    O1W La1 O1 La1 . . . 2_556 -143.50(14) ?
    O7 La1 O1 La1 2_566 . . 2_556 80.43(14) ?
    O1 La1 O1 La1 2_556 . . 2_556 0.0 ?
    O2W La1 O1 La1 . . . 2_556 -91.27(15) ?
    O2 La1 O1 La1 2_556 . . 2_556 24.16(15) ?
    O1 C6 O2 La1 . . . 2_556 -5.2(4) ?
    C2 C6 O2 La1 . . . 2_556 172.2(3) ?
    N1 C1 O3 La1 . . . . 168.2(3) ?
    C2 C1 O3 La1 . . . . -11.5(7) ?
    O1 La1 O3 C1 . . . . 22.7(4) ?
    O6 La1 O3 C1 . . . . 150.2(4) ?
    O5 La1 O3 C1 2 . . . -81.2(4) ?
    O1W La1 O3 C1 . . . . -125.3(4) ?
    O4 La1 O3 C1 . . . . -162.1(4) ?
    O7 La1 O3 C1 2_566 . . . 89.7(4) ?
    O1 La1 O3 C1 2_556 . . . 20.6(5) ?
    O2W La1 O3 C1 . . . . -49.1(4) ?
    O2 La1 O3 C1 2_556 . . . 92.9(5) ?
    O5 C7 O4 La1 . . . . 160.6(4) ?
    C7 C7 O4 La1 2 . . . -20.2(6) ?
    O6 La1 O4 C7 . . . . -157.7(3) ?
    O5 La1 O4 C7 2 . . . 20.9(3) ?
    O3 La1 O4 C7 . . . . 150.7(3) ?
    O1W La1 O4 C7 . . . . 114.1(3) ?
    O7 La1 O4 C7 2_566 . . . -108.3(3) ?
    O1 La1 O4 C7 2_556 . . . -31.6(4) ?
    O2W La1 O4 C7 . . . . 58.8(3) ?
    O2 La1 O4 C7 2_556 . . . -53.3(3) ?
    O4 C7 O5 La1 . . . 2 159.7(4) ?
    C7 C7 O5 La1 2 . . 2 -19.6(6) ?
    O7 C8 O6 La1 . . . . -165.0(3) ?
    C8 C8 O6 La1 2_566 . . . 15.1(6) ?
    O1 La1 O6 C8 . . . . -63.1(3) ?
    O5 La1 O6 C8 2 . . . 106.6(3) ?
    O3 La1 O6 C8 . . . . -116.0(3) ?
    O1W La1 O6 C8 . . . . 176.7(3) ?
    O4 La1 O6 C8 . . . . 108.2(3) ?
    O7 La1 O6 C8 2_566 . . . -15.6(3) ?
    O1 La1 O6 C8 2_556 . . . 10.4(4) ?
    O2W La1 O6 C8 . . . . -152.6(3) ?
    O2 La1 O6 C8 2_556 . . . 44.9(3) ?
    O6 C8 O7 La1 . . . 2_566 -165.3(3) ?
    C8 C8 O7 La1 2_566 . . 2_566 14.7(6) ?
loop_
    _geom_hbond_atom_site_label_D
    _geom_hbond_atom_site_label_H
    _geom_hbond_atom_site_label_A
    _geom_hbond_site_symmetry_A
    _geom_hbond_distance_DH
    _geom_hbond_distance_HA
    _geom_hbond_distance_DA
    _geom_hbond_angle_DHA
    N1 H1A O4 2_666 0.86 1.96 2.789(5) 162
    O1W H1W O6 2_666 0.85 2.01 2.805(5) 155
    O2W H4W O2W 2_656 0.85 2.00 2.853(7) 180
    O2W H3W O7 1_545 0.85 1.97 2.753(5) 152
data_global
_journal_date_recd_electronic     2009-03-03
_journal_date_accepted     2009-05-14
_journal_name_full     'Acta Crystallographica, Section E'
_journal_year     2009
_journal_volume     65
_journal_issue      6
_journal_page_first     m682
_journal_page_last     m682
_journal_paper_category     QM
_journal_coeditor_code     BI2356
_publ_contact_author_name     'Zhi-Bo, Zhu'
_publ_contact_author_address
;
School of Pharmaceutical Sciences
Southern Medical University
Guangzhou
Guangdong 510515
People's Republic of China
;
_publ_contact_author_email     zzb24@yahoo.com.cn
_publ_contact_author_fax     86-020-61648549
_publ_contact_author_phone     86-020-61648549
_publ_section_title
;
Poly[diaqua(\m-oxalato)(\m-2-oxidopyridinium-3-carboxylato)lanthanum(III)]
;
loop_
    _publ_author_name
    _publ_author_footnote
    _publ_author_address
    'Zhen Hu' .
;
Academic Affairs Division
Southern Medical University
Guangzhou
Guangdong 510515
People's Republic of China
;
    'Zhi-Bo Zhu' .
;
School of Pharmaceutical Sciences
Southern Medical University
Guangzhou
Guangdong 510515
People's Republic of China
;
