# Supplementary material for: Poly[diaqua­(μ-oxalato)(μ-2-oxidopyridinium-3-carboxyl­ato)lanthanum(III)]
Source: Acta Crystallogr Sect E Struct Rep Online. 2009 May 23;65(Pt 6):m682. doi: 10.1107/S1600536809018194 (PMC2969809; doi:10.1107/S1600536809018194)
Supplement: Supplementary file 2 [file e-65-0m682-Isup2.hkl]

# 
# h,k,l, Fc-squared, Fo-squared, sigma(Fo-squared) and status flag 
# 
data_I
_shelx_title ' bi2356 in space group P -1' 
_shelx_refln_list_code          4 
_shelx_F_calc_maximum      148.71 
_exptl_crystal_F_000       384.00 
_reflns_d_resolution_high  0.8348 
 
loop_ 
 _symmetry_equiv_pos_as_xyz 
 'x, y, z' 
 '-x, -y, -z' 
 
_cell_length_a     8.0856 
_cell_length_b     8.5493 
_cell_length_c     9.3880 
_cell_angle_alpha 109.281 
_cell_angle_beta  104.702 
_cell_angle_gamma 104.940 
 
_shelx_F_squared_multiplier     1.000 
 
loop_ 
 _refln_index_h 
 _refln_index_k 
 _refln_index_l 
 _refln_F_squared_calc 
 _refln_F_squared_meas 
 _refln_F_squared_sigma 
 _refln_observed_status 
   1   0   0     5112.27     5315.48    156.27 o 
   2   0   0      172.87      186.66      9.48 o 
   3   0   0    10679.92    10463.38    278.14 o 
   4   0   0     2020.81     2105.02     52.48 o 
   5   0   0      239.49      267.87     11.03 o 
   6   0   0     1157.23     1084.76     47.38 o 
   7   0   0     2717.35     2416.96     91.33 o 
   8   0   0       40.56       46.94     11.80 o 
  -9   1   0      756.47      806.51     46.01 o 
  -8   1   0     2799.67     2690.30    101.02 o 
  -7   1   0     1217.14     1210.51     52.63 o 
  -6   1   0      672.73      683.61     21.08 o 
  -5   1   0     4578.10     4663.46     99.57 o 
  -4   1   0     9085.68     9071.61    185.27 o 
  -3   1   0      286.16      322.53     10.01 o 
  -2   1   0     3970.97     3979.30     81.69 o 
  -1   1   0    15618.57    13107.03    269.19 o 
   0   1   0     2577.12     2717.76     80.94 o 
   1   1   0      278.64      291.17     13.28 o 
   2   1   0     7492.22     7649.32    155.28 o 
   3   1   0     5162.01     5506.25    113.68 o 
   4   1   0      498.35      520.10     15.07 o 
   5   1   0     2802.17     2714.68     94.92 o 
   6   1   0     4207.00     4234.33    143.25 o 
   7   1   0      682.98      686.46     39.37 o 
   8   1   0      134.33      126.40     18.55 o 
  -9   2   0     1812.58     1855.21     77.54 o 
  -8   2   0      576.63      602.39     34.05 o 
  -7   2   0      942.33      941.51     40.33 o 
  -6   2   0     2275.23     2238.93     52.88 o 
  -5   2   0     2195.62     2163.67     49.84 o 
  -4   2   0      193.84      237.93      9.09 o 
  -3   2   0     5580.36     5764.82    144.43 o 
  -2   2   0     2055.52     2096.77     44.37 o 
  -1   2   0     7171.59     7646.38    212.91 o 
   0   2   0      892.75      962.88     19.95 o 
   1   2   0     5076.09     5327.91    159.93 o 
   2   2   0    16838.89    15932.08    467.18 o 
   3   2   0      393.01      480.79     20.11 o 
   4   2   0     3048.13     2973.47    101.31 o 
   5   2   0     4038.30     3834.73    130.24 o 
   6   2   0      592.05      512.57     32.13 o 
   7   2   0      948.26      897.17     49.12 o 
  -8   3   0       95.16       79.97     10.02 o 
  -7   3   0     2946.20     2940.70     68.50 o 
  -6   3   0     2045.13     2029.63     48.49 o 
  -5   3   0       24.67       37.45      6.23 o 
  -4   3   0     3550.48     3743.05     79.57 o 
  -3   3   0     5542.40     6007.35    104.25 o 
  -2   3   0     1647.21     1916.06     44.62 o 
  -1   3   0     8249.28     7951.62    310.52 o 
   0   3   0     8113.91     7627.91    154.79 o 
   1   3   0     2568.19     2650.83     56.30 o 
   2   3   0      781.70      838.86     34.48 o 
   3   3   0     4645.21     4712.04    150.51 o 
   4   3   0     4545.39     4646.63    152.53 o 
   5   3   0      108.95      123.00     14.38 o 
   6   3   0     1419.79     1414.63     64.97 o 
   7   3   0     1305.58     1346.90     66.56 o 
  -9   4   0      102.49       98.14     12.31 o 
  -8   4   0     2810.61     2810.13     93.39 o 
  -7   4   0     1761.69     1659.75     59.26 o 
  -6   4   0       72.24       69.18      8.53 o 
  -5   4   0     3514.11     3512.42    107.50 o 
  -4   4   0     2037.72     2151.91     51.30 o 
  -3   4   0       10.69       14.87      3.06 o 
  -2   4   0     5255.72     5263.51    114.23 o 
  -1   4   0     8228.29     7907.83    135.88 o 
   0   4   0      937.48      873.39     22.64 o 
   1   4   0      929.67      916.34     35.99 o 
   2   4   0     3576.00     3574.68    116.60 o 
   3   4   0     1612.39     1739.46     66.46 o 
   4   4   0        0.05       22.27      7.53 o 
   5   4   0     1134.10     1067.40     52.57 o 
   6   4   0     1467.75     1412.23     67.24 o 
  -9   5   0      512.59      467.14     27.85 o 
  -8   5   0      307.62      289.84     19.83 o 
  -7   5   0      193.59      187.64     14.81 o 
  -6   5   0     1525.18     1481.44     53.90 o 
  -5   5   0     2164.53     2105.22     53.37 o 
  -4   5   0       38.58       74.47     19.58 o 
  -3   5   0     2877.26     2998.38     69.93 o 
  -2   5   0     2787.09     2748.57     64.51 o 
  -1   5   0     2902.41     2938.07     57.25 o 
   0   5   0       46.28       47.78      3.52 o 
   1   5   0     2333.22     2305.65     59.18 o 
   2   5   0     1892.59     1875.24     69.30 o 
   3   5   0      173.96      195.72     17.34 o 
   4   5   0     2042.01     2062.72     82.09 o 
   5   5   0     1839.14     1829.22     78.75 o 
  -8   6   0      161.25      147.21     14.42 o 
  -7   6   0     1085.33     1022.66     43.31 o 
  -6   6   0     1858.81     1831.47     49.36 o 
  -5   6   0       94.12      107.24     10.57 o 
  -4   6   0      985.02      992.27     30.22 o 
  -3   6   0     1679.26     1671.81     57.01 o 
  -2   6   0      393.47      399.17     15.72 o 
  -1   6   0      768.00      775.17     29.91 o 
   0   6   0     2449.34     2528.81    100.02 o 
   1   6   0      829.10      766.45     27.11 o 
   2   6   0      538.17      543.49     23.29 o 
   3   6   0     3337.76     3394.87    120.01 o 
   4   6   0     1803.61     1791.09     76.36 o 
  -8   7   0     1452.19     1450.86     59.20 o 
  -7   7   0      306.67      272.83     19.85 o 
  -6   7   0      102.64      105.76      9.44 o 
  -5   7   0     1942.08     1840.49     50.70 o 
  -4   7   0     2497.84     2484.39     63.25 o 
  -3   7   0        4.78        4.69      2.92 o 
  -2   7   0     1406.74     1360.94     44.33 o 
  -1   7   0     2009.45     2025.30     86.95 o 
   0   7   0        5.05       21.20      8.55 o 
   1   7   0        2.31        6.89      6.36 o 
   2   7   0     1292.44     1189.11     64.68 o 
  -7   8   0       33.56       31.01      6.66 o 
  -6   8   0     1148.77     1133.05     37.66 o 
  -5   8   0      668.13      645.04     25.29 o 
  -4   8   0       24.68       30.80     12.64 o 
  -3   8   0      647.50      607.09     23.58 o 
  -2   8   0     1393.92     1341.83     66.69 o 
  -1   8   0       63.18       58.26     14.44 o 
   0   8   0      277.49      293.45     28.26 o 
   1   8   0     1820.95     1530.36     77.85 o 
  -6   9   0      717.42      673.56     27.92 o 
  -5   9   0        1.31        0.32      3.19 o 
  -4   9   0      959.91      979.47     56.06 o 
  -3   9   0     1824.27     1745.74     83.09 o 
  -2   9   0      541.97      530.62     39.86 o 
  -1   9   0      559.87      567.40     42.37 o 
   0  -9   1     1685.18     1643.54     82.37 o 
   1  -9   1     1240.13     1276.95     67.81 o 
   2  -9   1       55.36       53.90     14.26 o 
   3  -9   1      554.10      536.38     38.15 o 
   4  -9   1     1577.47     1552.68     46.90 o 
   5  -9   1      809.76      779.67     29.60 o 
   6  -9   1        1.22        4.18      3.77 o 
  -2  -8   1      156.27      138.01     22.35 o 
  -1  -8   1     1157.01     1072.00     60.24 o 
   0  -8   1     3674.59     3449.48    136.13 o 
   1  -8   1      173.78      162.04     19.73 o 
   2  -8   1      797.02      767.69     45.09 o 
   3  -8   1     1815.17     1808.80     50.14 o 
   4  -8   1      341.75      337.44     16.58 o 
   5  -8   1       28.58       25.17      5.43 o 
   6  -8   1      965.84      927.51     32.38 o 
   7  -8   1      997.54      911.23     42.88 o 
  -4  -7   1     1123.13     1164.92     57.46 o 
  -2  -7   1      854.41      849.64     50.86 o 
  -1  -7   1     2111.59     1955.01     86.03 o 
   0  -7   1        2.29        3.68      4.95 o 
   1  -7   1     1697.66     1818.21     78.46 o 
   2  -7   1     3339.69     3170.96     76.46 o 
   3  -7   1      437.71      441.53     41.53 o 
   4  -7   1     1105.92     1075.38     33.02 o 
   5  -7   1     2998.90     2904.32     72.29 o 
   6  -7   1     1396.65     1347.03     40.10 o 
   7  -7   1        0.54        2.86      3.96 o 
   8  -7   1      897.63      851.13     40.98 o 
  -5  -6   1      453.21      447.69     33.46 o 
  -4  -6   1      189.97      185.76     19.30 o 
  -3  -6   1     2522.51     2576.67     94.62 o 
  -2  -6   1      632.11      640.96     32.27 o 
  -1  -6   1       45.87      151.39     17.05 o 
   0  -6   1     2461.93     2383.50     93.60 o 
   1  -6   1     2330.38     2249.64     55.49 o 
   2  -6   1     1993.45     2010.67     50.55 o 
   3  -6   1     1385.30     1412.51     38.25 o 
   4  -6   1     2945.70     3046.64     73.02 o 
   5  -6   1      360.87      356.85     29.70 o 
   6  -6   1      134.88      132.86     12.57 o 
   7  -6   1     1561.68     1506.98     58.02 o 
   8  -6   1     1051.89      979.24     43.72 o 
  -6  -5   1      240.60      221.12     23.54 o 
  -5  -5   1      274.49      270.42     23.78 o 
  -4  -5   1     1609.59     1631.69     67.73 o 
  -3  -5   1      116.47      125.99     13.36 o 
  -2  -5   1       22.20       22.64      6.20 o 
  -1  -5   1     4180.26     4238.67    132.98 o 
   0  -5   1     1518.37     1510.73     30.50 o 
   1  -5   1      151.54      157.52      5.78 o 
   2  -5   1     1969.86     1969.87     97.17 o 
   3  -5   1     2200.25     2291.61     55.37 o 
   4  -5   1     1836.71     1936.05     48.87 o 
   5  -5   1       22.74       24.87      5.81 o 
   6  -5   1     2829.48     2651.96     87.40 o 
   7  -5   1     1365.44     1344.70     52.08 o 
   8  -5   1       29.03       35.72      8.06 o 
   9  -5   1      464.17      444.95     27.07 o 
  -6  -4   1      280.85      284.84     25.48 o 
  -5  -4   1     2975.27     2941.34    108.14 o 
  -4  -4   1      592.18      564.40     31.60 o 
  -3  -4   1      156.33      178.07     14.89 o 
  -2  -4   1     4044.78     4071.80    129.93 o 
  -1  -4   1     5106.29     5585.81    115.68 o 
   0  -4   1      327.09      330.91     12.49 o 
   1  -4   1      641.45      582.43     15.63 o 
   2  -4   1     3674.89     3767.00     83.43 o 
   3  -4   1      159.71      152.32      5.32 o 
   4  -4   1      590.12      625.91     15.20 o 
   5  -4   1     2801.96     2772.63     87.66 o 
   6  -4   1      957.18      994.42     39.41 o 
   7  -4   1      216.39      218.99     15.91 o 
   8  -4   1      899.81      854.14     38.13 o 
   9  -4   1     1790.56     1861.84     69.55 o 
  -7  -3   1      508.00      498.12     35.42 o 
  -6  -3   1     2812.14     2854.55    107.18 o 
  -5  -3   1     1407.05     1371.30     58.85 o 
  -4  -3   1      477.02      511.27     28.40 o 
  -3  -3   1     4714.41     4902.01    155.27 o 
  -2  -3   1     4907.71     4922.27    102.05 o 
  -1  -3   1       15.21       18.48      2.68 o 
   0  -3   1      184.50      181.62      6.29 o 
   1  -3   1     9430.63     8317.79    234.66 o 
   2  -3   1      359.58      424.97     20.38 o 
   3  -3   1     4136.24     4529.01     90.38 o 
   4  -3   1     4426.23     4536.30     96.04 o 
   5  -3   1      322.05      316.70     12.10 o 
   6  -3   1      292.18      305.47     12.80 o 
   7  -3   1     1635.40     1632.94     50.59 o 
   8  -3   1     1778.89     1796.27     47.85 o 
  -8  -2   1     1057.27     1092.88     58.36 o 
  -7  -2   1     1665.82     1708.82     73.99 o 
  -6  -2   1      836.85      826.36     42.55 o 
  -5  -2   1      762.44      761.81     37.76 o 
  -4  -2   1     1890.04     2004.46     72.52 o 
  -3  -2   1     1519.82     1479.84     38.97 o 
  -2  -2   1     1740.43     1777.24     39.86 o 
  -1  -2   1     2485.64     2552.43     53.55 o 
   0  -2   1     5208.01     4812.46    135.37 o 
   1  -2   1      701.96      768.18     53.28 o 
   2  -2   1     2272.50     2452.12     43.90 o 
   3  -2   1     9016.58     8754.93    178.30 o 
   4  -2   1     2311.48     2565.29     57.11 o 
   5  -2   1     1129.43     1169.10     30.54 o 
   6  -2   1     2436.40     2483.42     58.61 o 
   7  -2   1      941.86      982.25     29.35 o 
   8  -2   1        0.91        4.97      4.79 o 
  -8  -1   1     1475.19     1557.10     70.71 o 
  -7  -1   1       43.22       51.43     11.57 o 
  -6  -1   1     2341.22     2474.93     91.14 o 
  -5  -1   1     2005.33     2089.18     48.83 o 
  -4  -1   1     3116.11     3161.23     68.53 o 
  -3  -1   1      636.18      665.54     17.17 o 
  -2  -1   1     7607.97     7222.16    146.23 o 
  -1  -1   1    11445.91    11024.33    305.37 o 
   0  -1   1        8.77       24.19      1.33 o 
   1  -1   1      313.23      348.11     10.63 o 
   2  -1   1     1084.49     1199.72     40.49 o 
   3  -1   1     3559.79     3785.43     80.11 o 
   4  -1   1     1527.41     1569.36     37.40 o 
   5  -1   1     5045.73     5142.90    228.66 o 
   6  -1   1     2068.29     2056.83     77.29 o 
   7  -1   1      169.43      163.88     16.34 o 
   8  -1   1     1573.08     1421.91     63.77 o 
  -8   0   1       96.85      114.02     15.93 o 
  -7   0   1      759.03      754.98     39.37 o 
  -6   0   1     3754.06     3871.55    110.93 o 
  -5   0   1     1063.47     1164.60     29.93 o 
  -4   0   1     4974.09     4991.57    122.45 o 
  -3   0   1    12262.99    11511.28    630.18 o 
  -2   0   1     5663.59     5652.57    157.87 o 
  -1   0   1      246.39      251.26      9.26 o 
   0   0   1     6410.58     5817.03    342.87 o 
   1   0   1     8133.24     8313.89    167.70 o 
   2   0   1     1110.41     1171.29     26.84 o 
   3   0   1     1108.27     1123.19     26.91 o 
   4   0   1     3669.53     3833.71     82.52 o 
   5   0   1     1914.03     1977.36     73.27 o 
   6   0   1       60.30       75.81     11.65 o 
   7   0   1     2260.73     1949.94     78.75 o 
   8   0   1      840.76      816.10     45.97 o 
  -9   1   1       45.51       50.26     12.14 o 
  -8   1   1     1474.40     1378.04     60.20 o 
  -7   1   1     3466.17     3732.31     84.83 o 
  -6   1   1      468.37      442.96     15.62 o 
  -5   1   1     2482.93     2576.01     58.05 o 
  -4   1   1    14067.43    14018.18    429.36 o 
  -3   1   1     5805.44     5634.95    213.11 o 
  -2   1   1     2092.40     2092.07     61.28 o 
  -1   1   1     9514.36     8741.69    307.06 o 
   0   1   1     4138.85     4007.21     68.94 o 
   1   1   1      304.84      320.68     14.91 o 
   2   1   1     8070.96     8748.37    177.90 o 
   3   1   1     3065.30     3179.14     68.12 o 
   4   1   1      395.37      384.05     22.66 o 
   5   1   1       79.40       70.93     10.98 o 
   6   1   1     3377.66     3053.58    110.53 o 
   7   1   1     1558.40     1447.25     65.64 o 
  -9   2   1     1590.50     1557.63     67.28 o 
  -8   2   1     1097.49     1130.70     54.58 o 
  -7   2   1       26.47       30.96      7.54 o 
  -6   2   1      522.75      503.11     16.91 o 
  -5   2   1     4139.44     4077.64     87.77 o 
  -4   2   1     3532.91     3462.64     73.80 o 
  -3   2   1      588.08      611.65     21.45 o 
  -2   2   1    22115.22    19853.17    632.17 o 
  -1   2   1     3098.62     3067.87     55.90 o 
   0   2   1       82.64       94.30      9.02 o 
   1   2   1     6374.80     6517.92    195.96 o 
   2   2   1     9855.70    10490.22    313.14 o 
   3   2   1     4071.64     4004.65    130.07 o 
   4   2   1      510.85      521.39     28.91 o 
   5   2   1     2613.97     2600.11     95.96 o 
   6   2   1      984.99      978.02     49.35 o 
   7   2   1        0.36        2.49      5.61 o 
  -9   3   1     1202.58     1262.24     50.78 o 
  -8   3   1        1.11        4.08      3.92 o 
  -7   3   1     1867.09     1879.77     47.03 o 
  -6   3   1     2663.23     2599.81     59.81 o 
  -5   3   1      618.70      655.78     18.83 o 
  -4   3   1      950.69      953.52     22.96 o 
  -3   3   1     7698.63     7786.00    165.35 o 
  -2   3   1     9769.40     9884.51    167.56 o 
  -1   3   1      294.68      329.00     12.82 o 
   0   3   1     6211.64     6112.40    165.19 o 
   1   3   1    10504.30    10318.09    306.94 o 
   2   3   1     1282.18     1227.99     47.73 o 
   3   3   1     1688.14     1735.89     65.73 o 
   4   3   1     3594.29     3648.65    125.27 o 
   5   3   1     1893.84     1675.55     70.51 o 
   6   3   1       80.01       67.79     13.87 o 
  -9   4   1        0.47       -0.14      3.55 o 
  -8   4   1     1848.42     1757.00     63.93 o 
  -7   4   1     3420.79     3335.80    106.00 o 
  -6   4   1      121.61      115.11     10.57 o 
  -5   4   1     2101.45     2112.76     69.12 o 
  -4   4   1     5335.03     5330.15    118.26 o 
  -3   4   1     3406.15     3479.98     79.15 o 
  -2   4   1        3.68        6.39      2.85 o 
  -1   4   1     5542.91     5448.07    110.43 o 
   0   4   1     5651.24     5368.30     94.52 o 
   1   4   1        4.15        3.19      2.23 o 
   2   4   1     1022.62      993.11     42.35 o 
   3   4   1     3362.26     3488.16    119.54 o 
   4   4   1     1445.10     1400.90     61.04 o 
   5   4   1       69.30       64.24     13.30 o 
  -9   5   1      924.10      935.73     42.66 o 
  -8   5   1     1321.24     1359.92     53.68 o 
  -7   5   1       46.64       45.25      8.10 o 
  -6   5   1     1576.02     1494.62     54.41 o 
  -5   5   1     4742.51     4929.69    112.49 o 
  -4   5   1     1123.03     1191.94     92.72 o 
  -3   5   1      322.08      320.96     13.41 o 
  -2   5   1     3226.74     3157.90     73.21 o 
  -1   5   1     3420.43     3408.96     63.04 o 
   0   5   1       84.98       87.11      7.24 o 
   1   5   1     1663.25     1661.92     46.72 o 
   2   5   1     4565.64     4485.02    146.88 o 
   3   5   1      581.86      563.84     32.56 o 
   4   5   1       41.72       55.48     12.18 o 
   5   5   1     1330.45     1295.53     63.35 o 
  -9   6   1     1033.08     1024.64     46.50 o 
  -8   6   1       41.92       45.48      9.00 o 
  -7   6   1      485.58      460.00     25.70 o 
  -6   6   1     2360.89     2292.39     59.97 o 
  -5   6   1     1840.72     1897.36    116.54 o 
  -4   6   1      269.54      284.62     13.72 o 
  -3   6   1     1779.04     1748.71     95.08 o 
  -2   6   1     1870.65     1734.48     45.42 o 
  -1   6   1      223.84      237.43     21.60 o 
   0   6   1     2497.86     2418.94     98.02 o 
   1   6   1     5170.62     4888.67    117.14 o 
   2   6   1      349.89      381.30     19.52 o 
   3   6   1      719.91      719.23     30.51 o 
   4   6   1     1948.69     1820.54     78.95 o 
  -8   7   1      587.67      551.68     30.92 o 
  -7   7   1     1266.32     1316.02     53.31 o 
  -6   7   1      117.26      113.00     16.00 o 
  -5   7   1      988.67      964.09     31.95 o 
  -4   7   1     1795.16     1728.80     47.74 o 
  -3   7   1     2167.17     2152.35     56.15 o 
  -2   7   1      138.96      125.13     17.54 o 
  -1   7   1     2066.30     1834.73     81.94 o 
   0   7   1     3204.74     3141.16    125.05 o 
   1   7   1      301.61      294.92     28.18 o 
   2   7   1      536.10      570.00     41.94 o 
  -7   8   1      100.94       96.74     17.39 o 
  -6   8   1      392.04      390.76     19.69 o 
  -5   8   1     1075.37     1018.87     34.50 o 
  -4   8   1      408.91      424.98     23.42 o 
  -3   8   1       21.08       21.48      9.53 o 
  -2   8   1     1238.56     1263.45     65.52 o 
  -1   8   1      495.69      456.28     35.82 o 
   0   8   1       76.95       74.54     16.83 o 
   1   8   1      827.36      779.52     51.86 o 
  -5   9   1      194.08      209.90     14.66 o 
  -4   9   1       81.62       83.31     17.61 o 
  -3   9   1     1084.83     1080.89     61.71 o 
  -2   9   1      300.77      320.28     31.25 o 
   2 -10   2     1220.92     1095.56     61.84 o 
   3 -10   2     1599.80     1521.06     75.19 o 
   4 -10   2       65.40       63.23      9.18 o 
  -1  -9   2      661.65      527.24     41.17 o 
   0  -9   2      189.37      185.80     24.07 o 
   1  -9   2     1672.16     1518.16     74.38 o 
   2  -9   2     1077.69     1074.83     57.69 o 
   3  -9   2        4.46        4.94      3.86 o 
   4  -9   2     1050.65     1070.55     56.63 o 
   5  -9   2     1922.24     1886.39     54.05 o 
   6  -9   2       71.98       61.39      8.87 o 
  -3  -8   2     1941.35     1831.46     91.43 o 
  -2  -8   2      128.43       95.86     19.06 o 
  -1  -8   2      828.11      732.83     46.25 o 
   0  -8   2     2174.85     2062.37     90.33 o 
   1  -8   2     1392.56     1243.98     61.77 o 
   2  -8   2       24.38       23.29      5.03 o 
   3  -8   2      943.53      946.89     31.11 o 
   4  -8   2     1698.19     1671.50     47.06 o 
   5  -8   2      531.57      560.17     27.83 o 
   6  -8   2      364.02      369.64     18.35 o 
   7  -8   2     1889.36     1893.58     73.19 o 
  -4  -7   2     2541.89     2620.33    101.35 o 
  -3  -7   2       96.04       87.70     13.32 o 
  -2  -7   2      325.90      296.06     27.09 o 
  -1  -7   2     2788.37     2568.75    104.31 o 
   0  -7   2     1019.10      963.28     50.12 o 
   1  -7   2      216.38      221.87     11.90 o 
   2  -7   2     4124.14     3965.88     92.35 o 
   3  -7   2     3403.03     3418.65     81.32 o 
   4  -7   2       28.19       24.55      6.65 o 
   5  -7   2     1274.48     1237.34     37.24 o 
   6  -7   2     3648.86     3563.23    116.38 o 
   7  -7   2     1148.63     1119.10     48.47 o 
   8  -7   2       53.54       40.35      9.75 o 
  -5  -6   2     1644.40     1689.52     74.66 o 
  -4  -6   2       47.60       69.87     12.61 o 
  -3  -6   2     1281.74     1342.48     56.75 o 
  -2  -6   2     9411.76     9863.27    300.13 o 
  -1  -6   2     1404.62     1539.84     43.17 o 
   0  -6   2     1674.00     1694.30     44.06 o 
   1  -6   2     5385.18     5246.50    116.99 o 
   2  -6   2     4171.68     3813.36     87.28 o 
   3  -6   2       27.65       33.90      4.81 o 
   4  -6   2     1455.47     1446.36     39.46 o 
   5  -6   2     2730.03     2726.85     66.75 o 
   6  -6   2      122.14      115.56     11.98 o 
   7  -6   2      235.13      263.06     19.24 o 
   8  -6   2      904.27      853.36     40.55 o 
  -6  -5   2     1020.95     1019.16     54.37 o 
  -5  -5   2        6.10       13.21      7.16 o 
  -4  -5   2     2092.54     2325.94     88.11 o 
  -3  -5   2     2843.03     2938.55    102.39 o 
  -2  -5   2     1715.97     1817.86     65.93 o 
  -1  -5   2     1050.27     1138.18     28.74 o 
   0  -5   2     2418.29     2387.66     45.52 o 
   1  -5   2     3176.21     3182.80     58.28 o 
   2  -5   2       72.81       74.80      5.66 o 
   3  -5   2     3683.08     3872.47    115.28 o 
   4  -5   2     4124.08     4083.83     92.69 o 
   5  -5   2     1214.55     1257.84     47.45 o 
   6  -5   2     1023.32     1001.23     41.23 o 
   7  -5   2     1675.92     1512.94     57.38 o 
   8  -5   2     1634.86     1578.97     61.22 o 
  -7  -4   2      617.48      579.58     39.94 o 
  -6  -4   2        2.25        6.53      6.08 o 
  -5  -4   2     2543.26     2663.55    100.04 o 
  -4  -4   2      887.99      933.44     43.68 o 
  -3  -4   2     2227.82     2342.89     82.64 o 
  -2  -4   2      326.98      332.77     11.03 o 
  -1  -4   2     3507.09     3432.08     73.47 o 
   0  -4   2     7238.76     7430.80    157.44 o 
   1  -4   2      486.04      506.45     25.37 o 
   2  -4   2     6474.80     6373.30    109.76 o 
   3  -4   2     3001.14     2649.94    148.66 o 
   4  -4   2     1894.34     2008.96     46.93 o 
   5  -4   2     2522.03     2604.02     60.08 o 
   6  -4   2     4134.28     4028.39    124.52 o 
   7  -4   2     1452.27     1444.11     54.39 o 
   8  -4   2      819.02      778.54     36.72 o 
  -7  -3   2        4.82        8.87      7.14 o 
  -6  -3   2     2166.15     2387.83     93.60 o 
  -5  -3   2     3434.01     3655.07    126.56 o 
  -4  -3   2      671.90      705.72     34.48 o 
  -3  -3   2     2170.64     2331.28     69.59 o 
  -2  -3   2     5379.00     5453.50     98.22 o 
  -1  -3   2      342.54      361.05     14.87 o 
   0  -3   2      807.04      849.33     29.11 o 
   1  -3   2     9370.49     8681.76    147.15 o 
   2  -3   2     4072.22     3952.94    172.88 o 
   3  -3   2      126.49      160.82      7.32 o 
   4  -3   2     3607.09     3648.61     79.48 o 
   5  -3   2     3260.35     3403.23     76.24 o 
   6  -3   2      425.08      435.51     16.56 o 
   7  -3   2        3.58        4.09      2.89 o 
   8  -3   2     1673.20     1582.78     66.93 o 
  -8  -2   2       64.34       78.13     16.03 o 
  -7  -2   2     1674.66     1769.46     76.17 o 
  -6  -2   2     2205.84     2162.70     84.19 o 
  -5  -2   2       99.54      115.50     12.63 o 
  -4  -2   2     1501.80     1565.77     37.29 o 
  -3  -2   2     4313.34     4440.62    148.33 o 
  -2  -2   2       55.58       88.15      5.85 o 
  -1  -2   2     2300.07     2625.35     76.87 o 
   1  -2   2     3592.86     3586.84     62.53 o 
   2  -2   2      232.54      208.18      7.83 o 
   3  -2   2     2740.73     2647.81     58.38 o 
   4  -2   2     3598.84     3845.38     83.67 o 
   5  -2   2      204.03      214.81     14.11 o 
   6  -2   2        6.66        8.07      4.26 o 
   7  -2   2     2441.60     2281.14     86.50 o 
   8  -2   2      764.02      716.16     40.43 o 
  -8  -1   2      988.40     1092.09     55.69 o 
  -7  -1   2      899.87      971.95     48.51 o 
  -6  -1   2       62.35       60.88     10.67 o 
  -5  -1   2     2672.99     2910.71     65.51 o 
  -4  -1   2     3394.81     3284.96     71.44 o 
  -3  -1   2     6600.68     6673.52    187.64 o 
  -2  -1   2        6.27       30.94      3.37 o 
  -1  -1   2     5534.01     5076.05    143.33 o 
   0  -1   2     7820.82     7729.59    184.41 o 
   1  -1   2        1.93       18.77      9.71 o 
   2  -1   2     2795.17     2709.25     58.44 o 
   3  -1   2     3571.55     3491.08     75.20 o 
   4  -1   2       10.73        9.58      2.58 o 
   5  -1   2     3869.52     3893.67     86.24 o 
   6  -1   2     2421.78     2253.21     84.52 o 
   7  -1   2      150.06      139.83     15.95 o 
   8  -1   2      390.25      369.52     28.50 o 
  -9   0   2     1397.92     1462.43     68.79 o 
  -8   0   2     1427.39     1455.08     65.26 o 
  -7   0   2        3.31        8.70      3.17 o 
  -6   0   2     2306.42     2322.22     73.69 o 
  -5   0   2     2814.87     3030.27     67.66 o 
  -4   0   2     1085.16     1190.73     29.36 o 
  -3   0   2       18.70       16.28      2.90 o 
  -2   0   2     4625.49     4494.49    127.74 o 
  -1   0   2      966.57      994.38     31.49 o 
   0   0   2     3045.36     3032.76     53.25 o 
   1   0   2    16019.44    15527.26    477.99 o 
   2   0   2     3549.37     3630.71     77.07 o 
   3   0   2        1.38        1.37      1.60 o 
   4   0   2     3673.91     3836.76     83.59 o 
   5   0   2     2252.53     2142.08     80.14 o 
   6   0   2      228.66      204.65     18.69 o 
   7   0   2      490.70      466.95     31.64 o 
  -9   1   2      251.75      270.56     24.15 o 
  -8   1   2      217.77      244.80     13.02 o 
  -7   1   2     2737.30     2849.82     67.24 o 
  -6   1   2     5755.73     5896.01    126.01 o 
  -5   1   2      157.29      166.11      8.05 o 
  -4   1   2     2422.02     2354.07     71.61 o 
  -3   1   2     5091.61     5053.16    144.29 o 
  -2   1   2     3484.88     3727.57     80.89 o 
  -1   1   2     1088.29     1218.40     37.60 o 
   0   1   2     2441.50     2424.25     43.85 o 
   1   1   2     1770.53     1639.48     36.64 o 
   3   1   2     2195.97     2225.06     78.48 o 
   4   1   2     2726.14     2583.73     92.06 o 
   5   1   2       63.29       61.96     11.10 o 
   6   1   2      632.68      617.01     36.60 o 
   7   1   2     2635.45     2374.71     96.13 o 
  -9   2   2      241.15      265.88     14.50 o 
  -8   2   2     1501.65     1550.34     42.37 o 
  -7   2   2     1999.82     2046.82     50.80 o 
  -6   2   2       48.15       54.46      5.20 o 
  -5   2   2      884.83      845.81     23.11 o 
  -4   2   2     3418.78     3341.85     99.88 o 
  -3   2   2        7.46        5.05      2.13 o 
  -2   2   2     2232.07     2188.13     40.20 o 
  -1   2   2     6287.73     5777.22     99.85 o 
   0   2   2     4541.93     4700.80     82.31 o 
   1   2   2       65.67       64.05      3.70 o 
   2   2   2     1916.34     1759.90     63.91 o 
   3   2   2     4311.06     4066.48    133.94 o 
   4   2   2      135.89      118.79     13.28 o 
   5   2   2      878.27      803.06     42.27 o 
   6   2   2     1668.52     1563.29     69.99 o 
  -9   3   2     1033.68     1080.81     45.84 o 
  -8   3   2     1037.06     1057.20     43.45 o 
  -7   3   2       25.85       28.20      4.62 o 
  -6   3   2     2557.28     2631.42     60.45 o 
  -4   3   2     3655.52     3793.87    113.08 o 
  -3   3   2     8568.39     8310.76    176.65 o 
  -2   3   2     7258.94     6880.82    136.04 o 
  -1   3   2     3514.52     3718.98     66.96 o 
   0   3   2     2790.42     2773.69     51.25 o 
   1   3   2      855.97      779.61     33.76 o 
   2   3   2     2050.29     2012.76     73.19 o 
   3   3   2       24.68       24.19      7.10 o 
   4   3   2     2620.31     2360.70     89.67 o 
   5   3   2     1194.46     1072.79     53.31 o 
   6   3   2      151.83      138.42     19.38 o 
  -9   4   2      326.20      306.02     21.25 o 
  -8   4   2      194.87      199.65     16.18 o 
  -7   4   2     3804.51     3470.86    110.04 o 
  -6   4   2     2572.88     2492.99     81.64 o 
  -5   4   2      206.59      226.54     16.41 o 
  -4   4   2     3157.03     3265.06     76.81 o 
  -3   4   2     1542.58     1548.61     40.05 o 
  -2   4   2     1620.19     1628.71     33.14 o 
  -1   4   2     1213.79     1221.96     26.07 o 
   0   4   2     3810.92     3884.67     91.71 o 
   1   4   2     1745.23     1686.23     46.55 o 
   2   4   2       87.65      155.02     14.54 o 
   3   4   2     1647.50     1658.85     67.73 o 
   4   4   2     1323.59     1307.88     60.14 o 
   5   4   2      286.82      250.71     24.03 o 
  -9   5   2      234.74      231.71     18.99 o 
  -8   5   2     1310.82     1302.77     52.57 o 
  -7   5   2      689.52      747.72     34.52 o 
  -6   5   2        0.85        0.88      3.02 o 
  -5   5   2     1372.23     1278.55     82.89 o 
  -4   5   2     2101.14     2085.62     84.41 o 
  -3   5   2      191.36      180.60      9.89 o 
  -2   5   2      814.46      822.63     24.95 o 
  -1   5   2     6482.19     6673.11    150.92 o 
   0   5   2     2227.64     2180.53     57.70 o 
   1   5   2       25.58       30.71      5.73 o 
   2   5   2     1922.77     1945.15     55.90 o 
   3   5   2     2285.55     1987.24     79.54 o 
   4   5   2      210.90      203.35     21.08 o 
  -8   6   2      804.39      811.24     38.76 o 
  -7   6   2       20.70       18.71      6.20 o 
  -6   6   2     1368.27     1331.71     40.66 o 
  -5   6   2     3071.12     3129.93     77.53 o 
  -4   6   2      217.65      230.06     31.54 o 
  -3   6   2     1637.67     1735.45     73.29 o 
  -2   6   2     4140.29     4063.34    148.35 o 
  -1   6   2      827.98      811.67     45.15 o 
   0   6   2       70.86       75.99     14.17 o 
   1   6   2     2223.21     2122.31     92.97 o 
   2   6   2     1309.19     1258.51     76.42 o 
   3   6   2        0.17        6.31      4.90 o 
  -8   7   2      207.14      183.47     17.32 o 
  -7   7   2     1247.17     1313.00     41.91 o 
  -6   7   2     1042.48     1044.22     39.71 o 
  -5   7   2       26.81       18.86      5.14 o 
  -4   7   2     2103.77     2100.54     56.34 o 
  -3   7   2     3650.03     3603.21    137.68 o 
  -2   7   2      667.62      696.98     43.21 o 
  -1   7   2      340.02      308.82     27.56 o 
   0   7   2     1798.38     1676.62     79.32 o 
   1   7   2      821.15      815.22     50.96 o 
  -7   8   2      809.09      809.40     32.70 o 
  -6   8   2        3.99        6.54      4.41 o 
  -5   8   2      411.29      422.35     20.31 o 
  -4   8   2     1319.29     1316.53     67.91 o 
  -3   8   2      318.38      344.12     30.76 o 
  -2   8   2      136.04      133.94     20.34 o 
  -1   8   2     2068.89     1895.03     89.37 o 
   0   8   2      544.67      550.12     42.15 o 
   1 -10   3      282.93      261.63     27.32 o 
   2 -10   3      385.20      412.40     33.78 o 
   3 -10   3      958.94      958.69     53.76 o 
   4 -10   3      606.55      612.85     26.35 o 
  -1  -9   3     1566.21     1471.80     75.32 o 
   0  -9   3      159.78      154.41     21.06 o 
   1  -9   3      856.33      861.24     49.77 o 
   2  -9   3      975.51      990.05     53.00 o 
   3  -9   3      254.55      269.80     16.52 o 
   4  -9   3      243.26      249.37     14.93 o 
   5  -9   3     1175.20     1205.89     40.73 o 
   6  -9   3      885.37      886.72     42.81 o 
  -2  -8   3      879.74      822.24     50.78 o 
  -1  -8   3      204.38      193.02     21.56 o 
   0  -8   3     1280.71     1185.29     59.63 o 
   1  -8   3     3139.12     3136.35     77.64 o 
   2  -8   3     1052.97     1075.77     34.03 o 
   3  -8   3      237.61      237.20     13.34 o 
   4  -8   3     2547.85     2516.82     64.60 o 
   5  -8   3      833.11      806.56     28.77 o 
   6  -8   3       44.31       45.06      7.16 o 
   7  -8   3      856.59      828.17     41.92 o 
  -4  -7   3     2259.56     2405.29     93.94 o 
  -3  -7   3     1772.79     1889.64     74.91 o 
  -1  -7   3      927.92      925.67     49.08 o 
   0  -7   3     2405.03     2439.75     61.58 o 
   1  -7   3      894.85      891.76     28.47 o 
   2  -7   3      666.64      621.96     22.12 o 
   3  -7   3     4683.18     4631.87    105.92 o 
   4  -7   3     1207.04     1205.67     35.52 o 
   5  -7   3       22.93       26.80      5.56 o 
   6  -7   3     1714.42     1673.67     64.58 o 
   7  -7   3     1310.73     1259.91     53.74 o 
  -5  -6   3     3026.52     3388.53    125.33 o 
  -4  -6   3     1159.27     1246.19     56.87 o 
  -3  -6   3      590.96      616.81     33.25 o 
  -2  -6   3     3765.69     3911.48    128.21 o 
  -1  -6   3     4067.10     4183.93     90.99 o 
   0  -6   3      261.22      266.07      9.36 o 
   1  -6   3      737.77      725.88     23.22 o 
   2  -6   3     4695.76     4658.03    104.55 o 
   3  -6   3     2460.39     2427.04     59.00 o 
   4  -6   3        3.26        2.74      2.65 o 
   5  -6   3     1611.61     1690.87     62.26 o 
   6  -6   3      968.41     1013.49     43.76 o 
   7  -6   3        6.86        2.86      4.32 o 
   8  -6   3      747.08      757.39     38.43 o 
  -6  -5   3     3023.31     3318.88    125.70 o 
  -5  -5   3     1016.89     1051.35     52.02 o 
  -4  -5   3       15.13       20.63      7.12 o 
  -3  -5   3     4483.02     4651.22    150.90 o 
  -2  -5   3     3960.55     3928.18     85.38 o 
  -1  -5   3       45.20       49.71      4.56 o 
   0  -5   3     4117.94     4205.31    120.43 o 
   1  -5   3     2825.96     2747.87     63.83 o 
   2  -5   3      677.55      639.62     19.86 o 
   3  -5   3      210.03      199.35      9.67 o 
   4  -5   3     5029.20     4876.19    108.12 o 
   5  -5   3     2978.80     2974.16     96.58 o 
   6  -5   3        2.45        2.88      3.57 o 
   7  -5   3     1375.22     1345.02     53.72 o 
   8  -5   3     1480.44     1396.04     56.93 o 
  -7  -4   3     2105.12     2333.20     98.22 o 
  -6  -4   3     1151.11     1265.59     60.63 o 
  -5  -4   3       17.19       45.29     10.53 o 
  -4  -4   3     5348.25     5151.75    166.93 o 
  -3  -4   3     1920.32     2004.26     50.66 o 
  -2  -4   3       13.93       38.67      6.28 o 
  -1  -4   3     6818.04     6913.36    197.54 o 
   0  -4   3    11360.31    10895.81    228.20 o 
   1  -4   3     3054.50     2968.65     66.65 o 
   2  -4   3     2685.26     2741.60     52.62 o 
   3  -4   3     7231.07     7056.31    158.21 o 
   4  -4   3     3088.37     3105.55     88.07 o 
   5  -4   3        3.40       10.05      5.71 o 
   6  -4   3     1789.33     1716.45     61.65 o 
   7  -4   3     2084.39     1960.98     70.30 o 
  -8  -3   3     1543.16     1621.20     77.58 o 
  -7  -3   3      320.71      336.21     28.18 o 
  -6  -3   3      574.19      598.30     35.93 o 
  -5  -3   3     3296.70     3241.51    113.35 o 
  -4  -3   3     2583.70     2681.19    108.08 o 
  -3  -3   3      451.75      499.78     55.70 o 
  -2  -3   3     5683.74     5402.91    154.67 o 
  -1  -3   3    16590.36    16372.52    454.67 o 
   0  -3   3     1817.52     1914.16     60.45 o 
   1  -3   3     3545.20     3472.06     61.41 o 
   2  -3   3     9208.95     8908.77    162.26 o 
   3  -3   3     4070.89     4326.15     93.28 o 
   4  -3   3      108.75      113.71      7.11 o 
   5  -3   3     2110.34     2125.15     51.88 o 
   6  -3   3     3806.57     3742.27     85.93 o 
   7  -3   3        2.85        3.84      5.28 o 
   8  -3   3      829.30      782.36     43.06 o 
  -8  -2   3       98.70      131.70     19.59 o 
  -7  -2   3     1059.29     1127.42     55.42 o 
  -6  -2   3     1891.68     2085.20     81.00 o 
  -5  -2   3     2825.47     2881.06     65.85 o 
  -4  -2   3      683.96      648.82     19.04 o 
  -3  -2   3     4289.96     4147.03    120.20 o 
  -2  -2   3     8903.58     8712.37    245.14 o 
  -1  -2   3     1207.15     1222.36     40.16 o 
   0  -2   3      778.68      820.55     20.35 o 
   1  -2   3     8429.69     7921.78    317.00 o 
   2  -2   3     6312.78     6458.03    134.43 o 
   3  -2   3      206.50      212.22     10.66 o 
   4  -2   3     5002.77     5258.63    113.11 o 
   5  -2   3     3307.12     3333.54     76.18 o 
   6  -2   3        0.08        7.32      5.01 o 
   7  -2   3      826.45      795.41     42.45 o 
   8  -2   3     2212.03     2031.20     84.54 o 
  -8  -1   3     1121.17     1213.59     59.61 o 
  -7  -1   3     1981.34     2132.65     84.13 o 
  -6  -1   3     1381.07     1479.91     38.58 o 
  -5  -1   3      840.65      808.30     23.20 o 
  -4  -1   3     3959.47     3940.47    115.38 o 
  -3  -1   3     8599.70     8001.56    225.33 o 
  -2  -1   3      263.85      301.03     13.68 o 
  -1  -1   3     5914.33     5530.70    113.48 o 
   0  -1   3     9068.60     8506.77    296.55 o 
   1  -1   3     1343.49     1415.44     33.80 o 
   2  -1   3      732.44      727.55     20.13 o 
   3  -1   3     2979.35     3022.42     94.32 o 
   4  -1   3     2408.30     2380.29     55.79 o 
   5  -1   3       67.21       69.97     11.39 o 
   6  -1   3     2639.15     2463.33     93.57 o 
   7  -1   3     2777.55     2545.91     99.14 o 
  -9   0   3      822.95      887.15     49.94 o 
  -8   0   3     2377.74     2484.89     96.33 o 
  -7   0   3     2472.23     2576.64     62.33 o 
  -6   0   3      168.04      159.43      8.92 o 
  -5   0   3     1960.49     1829.56     58.83 o 
  -4   0   3     1487.52     1367.08     45.07 o 
  -3   0   3       45.61       39.70      4.79 o 
  -2   0   3     8668.34     7998.84    224.86 o 
  -1   0   3     7817.75     7122.69    121.78 o 
   0   0   3      198.68      209.16      8.70 o 
   1   0   3    11512.69    11337.29    250.03 o 
   2   0   3     5706.13     5948.00    124.66 o 
   3   0   3     2686.58     2865.24    112.00 o 
   4   0   3       12.20       17.54      5.89 o 
   5   0   3     2862.69     2758.97    101.22 o 
   6   0   3     1864.10     1839.72     76.79 o 
   7   0   3      269.38      257.53     24.09 o 
  -9   1   3     1362.96     1550.25     69.38 o 
  -8   1   3      187.45      191.34     11.62 o 
  -7   1   3      460.61      478.75     18.02 o 
  -6   1   3     2119.68     2172.10    114.23 o 
  -5   1   3      865.12      852.87     32.29 o 
  -4   1   3      123.02      123.84      8.77 o 
  -3   1   3     7596.15     7383.40    209.26 o 
  -2   1   3     6814.29     6236.33    109.11 o 
  -1   1   3     3571.06     3663.75     94.03 o 
   0   1   3     2147.58     2240.23     41.95 o 
   1   1   3     5535.85     5481.00    114.77 o 
   2   1   3      857.29      902.20     23.74 o 
   3   1   3      896.04      898.68     40.96 o 
   4   1   3     2056.18     2056.70     79.13 o 
   5   1   3      675.52      705.61     39.45 o 
   6   1   3       34.43       38.47     10.75 o 
  -9   2   3       35.46       29.38      5.97 o 
  -8   2   3      295.78      317.00     16.90 o 
  -7   2   3     2010.73     2085.95     51.82 o 
  -6   2   3      422.06      411.97     15.16 o 
  -5   2   3       11.48       12.22      3.76 o 
  -4   2   3     4631.33     4178.61    123.60 o 
  -3   2   3     1040.32      918.26     32.62 o 
  -2   2   3      319.16      336.20     13.65 o 
  -1   2   3      714.23      640.62     15.23 o 
   0   2   3     4175.69     4283.10     76.56 o 
   1   2   3     1418.43     1423.48     45.81 o 
   2   2   3      509.08      540.94     28.67 o 
   3   2   3     5378.06     5240.31    170.67 o 
   4   2   3     1094.68     1078.48     50.67 o 
   5   2   3        0.16        5.52      5.97 o 
   6   2   3     1305.85     1181.50     59.79 o 
  -9   3   3      482.87      523.74     28.75 o 
  -8   3   3     2928.87     3002.95     99.26 o 
  -7   3   3      279.35      281.14     12.82 o 
  -6   3   3      407.71      416.85     21.62 o 
  -5   3   3     2680.46     2654.68     84.05 o 
  -4   3   3     1137.07     1230.05     34.50 o 
  -3   3   3      461.35      468.88     12.35 o 
  -2   3   3     1684.37     1648.51     37.19 o 
  -1   3   3     3161.93     3229.67     59.66 o 
   0   3   3       72.65       73.70      4.35 o 
   1   3   3      928.28      941.49     29.77 o 
   2   3   3     2891.33     2896.77    101.80 o 
   3   3   3      673.42      678.19     36.74 o 
   4   3   3      320.29      290.52     23.87 o 
   5   3   3     2165.52     2015.57     85.31 o 
  -9   4   3     1354.51     1369.12     55.83 o 
  -8   4   3      469.19      488.21     26.95 o 
  -7   4   3      638.74      649.26     31.09 o 
  -6   4   3     2155.97     2136.52     72.46 o 
  -5   4   3     1780.87     1834.56     62.49 o 
  -4   4   3      412.28      420.90     23.29 o 
  -3   4   3     1737.86     1730.45     34.91 o 
  -2   4   3     2203.12     2207.60     43.18 o 
  -1   4   3      114.76      114.69      5.80 o 
   0   4   3     1076.51     1068.52     33.17 o 
   1   4   3     1565.57     1512.55     44.04 o 
   2   4   3      630.10      600.66     24.56 o 
   3   4   3      493.31      455.61     30.19 o 
   4   4   3     1058.08      948.19     50.22 o 
  -9   5   3      204.59      226.54     19.06 o 
  -8   5   3      179.01      175.03     15.67 o 
  -7   5   3      979.63      969.86     41.68 o 
  -6   5   3      868.14      890.09     30.24 o 
  -5   5   3     1067.91     1077.90     33.94 o 
  -4   5   3     1856.15     1823.43     48.58 o 
  -3   5   3     1651.81     1664.71     44.47 o 
  -2   5   3        5.84        8.59      5.77 o 
  -1   5   3      678.04      684.12     29.54 o 
   0   5   3     2993.42     2999.56    103.31 o 
   1   5   3      537.13      512.47     22.33 o 
   2   5   3      631.50      588.51     25.62 o 
   3   5   3     1135.68     1133.57     41.04 o 
  -8   6   3      999.11      987.65     44.96 o 
  -7   6   3      323.57      309.49     21.20 o 
  -6   6   3      211.69      212.63     13.56 o 
  -5   6   3     2394.23     2428.53     91.22 o 
  -4   6   3     2515.53     2655.06     67.33 o 
  -3   6   3      135.46      141.47      9.72 o 
  -2   6   3      936.79      912.08     48.90 o 
  -1   6   3     1322.07     1352.72     64.95 o 
   0   6   3       58.26       54.55     13.34 o 
   1   6   3      442.38      424.52     32.86 o 
   2   6   3     1743.09     1597.40     51.69 o 
  -7   7   3      358.46      350.70     19.03 o 
  -6   7   3     1310.10     1376.97     44.04 o 
  -5   7   3      704.24      748.88     45.78 o 
  -4   7   3       96.13      111.08     17.03 o 
  -3   7   3     1629.46     1741.54     80.07 o 
  -2   7   3     1007.06     1013.53     55.40 o 
  -1   7   3        7.41       12.55      7.81 o 
   0   7   3      509.45      530.41     38.86 o 
  -6   8   3      495.79      508.36     29.73 o 
  -5   8   3       95.62       80.18     17.75 o 
  -4   8   3      747.26      774.81     49.82 o 
  -3   8   3      734.42      801.13     50.49 o 
  -2   8   3        5.75        7.44      7.30 o 
   1 -10   4      771.77      767.14     48.28 o 
   2 -10   4      145.88      163.41     20.08 o 
   3 -10   4      598.78      610.02     26.19 o 
   4 -10   4     1553.59     1558.35     48.30 o 
  -2  -9   4      156.58      172.01     24.05 o 
  -1  -9   4     1214.54     1199.03     63.89 o 
   0  -9   4      791.84      780.97     47.06 o 
   1  -9   4       77.73       71.24     13.95 o 
   2  -9   4      655.00      645.17     25.51 o 
   3  -9   4     1280.29     1289.50     40.23 o 
   4  -9   4       19.83       26.36      6.42 o 
   5  -9   4      107.62      113.06     15.05 o 
   6  -9   4     1396.70     1385.97     61.12 o 
  -2  -8   4     1511.65     1348.13     67.91 o 
  -1  -8   4      901.79      858.51     48.41 o 
   0  -8   4      213.70      182.86     19.55 o 
   1  -8   4     1893.51     1788.74     49.43 o 
   2  -8   4     1922.53     1904.48     53.08 o 
   3  -8   4      111.24      100.49      9.43 o 
   4  -8   4       11.10       14.96      5.91 o 
   5  -8   4     1545.45     1571.78     63.61 o 
   6  -8   4      663.08      676.50     37.09 o 
  -5  -7   4      292.31      305.14     26.89 o 
  -4  -7   4      255.89      240.25     21.74 o 
  -3  -7   4     2430.52     2565.01     94.19 o 
  -2  -7   4     1990.97     2070.51     75.87 o 
  -1  -7   4        7.92       15.69      7.02 o 
   0  -7   4     1797.42     1734.27     77.40 o 
   1  -7   4     2336.83     2238.55     73.97 o 
   2  -7   4       40.17       45.39      5.87 o 
   3  -7   4     2291.62     2337.07     58.93 o 
   4  -7   4     1234.49     1244.80     36.74 o 
   5  -7   4       20.66       23.66      7.55 o 
   6  -7   4      834.07      798.84     39.72 o 
   7  -7   4     1288.95     1293.48     56.22 o 
  -6  -6   4       45.98       40.04     12.37 o 
  -5  -6   4      368.87      401.78     29.69 o 
  -4  -6   4     2297.63     2469.10     92.80 o 
  -3  -6   4      687.77      725.00     35.74 o 
  -2  -6   4      591.67      570.49     28.30 o 
  -1  -6   4     3481.02     3468.80    146.42 o 
   0  -6   4     2246.23     2187.26     54.73 o 
   1  -6   4        0.47       12.49      4.48 o 
   2  -6   4     2476.81     2569.35     61.64 o 
   3  -6   4     2146.55     2213.99     54.70 o 
   4  -6   4       89.51       99.42      8.12 o 
   5  -6   4      947.82      991.45     43.29 o 
   6  -6   4     1033.93     1058.75     46.56 o 
   7  -6   4      648.71      695.90     36.42 o 
  -6  -5   4     1557.17     1660.53     74.25 o 
  -5  -5   4     2035.73     1998.25     80.34 o 
  -4  -5   4       30.88       29.88      8.14 o 
  -3  -5   4      293.93      303.65     19.81 o 
  -2  -5   4     1515.89     1530.67     52.06 o 
  -1  -5   4     2319.94     2253.39     72.80 o 
   0  -5   4       14.47       10.05      2.87 o 
   1  -5   4     1008.40     1053.80     28.86 o 
   2  -5   4     2441.47     2422.08     45.68 o 
   3  -5   4      227.58      240.20     12.22 o 
   4  -5   4     1330.35     1429.83     53.61 o 
   5  -5   4     4012.44     3840.95    122.18 o 
   6  -5   4     1121.74     1151.63     48.12 o 
   7  -5   4      168.62      181.01     16.61 o 
  -7  -4   4     1599.52     1689.69     77.21 o 
  -6  -4   4     1187.36     1269.97     59.53 o 
  -5  -4   4      265.71      261.89     20.87 o 
  -4  -4   4     2186.91     2194.37     52.43 o 
  -3  -4   4     3041.04     3383.53    103.31 o 
  -2  -4   4     3684.22     3476.14    104.74 o 
  -1  -4   4      489.49      519.91     23.01 o 
   0  -4   4     6305.21     6236.92    133.77 o 
   1  -4   4     5434.28     5114.98     89.57 o 
   2  -4   4      618.18      663.51     25.59 o 
   3  -4   4     2260.51     2339.68     55.45 o 
   4  -4   4     2561.06     2655.60     66.99 o 
   5  -4   4     1014.35     1057.93     33.93 o 
   6  -4   4      765.15      797.04     26.95 o 
   7  -4   4     1438.86     1517.04     59.63 o 
  -8  -3   4     1359.57     1550.23     74.72 o 
  -7  -3   4     1092.49     1132.92     56.81 o 
  -6  -3   4      769.81      758.08     40.55 o 
  -5  -3   4     6234.46     6223.68    133.30 o 
  -4  -3   4     7654.83     7692.76    219.46 o 
  -3  -3   4     1630.86     1774.53     57.83 o 
  -2  -3   4     2251.87     2481.10     76.99 o 
  -1  -3   4     7017.43     6341.77    183.02 o 
   0  -3   4     4041.92     4031.50     96.11 o 
   1  -3   4      534.28      541.21     12.79 o 
   2  -3   4     7209.08     7257.54    152.02 o 
   3  -3   4     1138.88     1150.32     31.28 o 
   4  -3   4       62.02       60.21      6.04 o 
   5  -3   4     1038.83     1048.77     35.56 o 
   6  -3   4     1339.93     1424.33     40.64 o 
   7  -3   4      928.75      950.70     48.86 o 
  -8  -2   4     1147.11     1266.37     62.96 o 
  -7  -2   4        7.46       11.35      6.34 o 
  -6  -2   4     2540.25     2568.50     68.35 o 
  -5  -2   4     4631.13     4543.99    134.03 o 
  -4  -2   4      778.18      758.45     28.87 o 
  -3  -2   4      181.46      185.21     11.57 o 
  -2  -2   4     8146.75     8358.31    237.95 o 
  -1  -2   4     1501.60     1397.61     32.95 o 
   0  -2   4        9.61        6.61      2.29 o 
   1  -2   4     4187.94     4110.07    156.08 o 
   2  -2   4     5504.21     5530.34    154.39 o 
   3  -2   4      216.83      238.60     22.48 o 
   4  -2   4     1194.96     1260.02     34.54 o 
   5  -2   4     6158.02     6469.08    140.49 o 
   6  -2   4      753.76      813.34     43.43 o 
   7  -2   4        3.93        9.45      6.28 o 
  -9  -1   4      750.35      827.17     49.37 o 
  -8  -1   4      157.49      157.38     19.34 o 
  -7  -1   4      796.04      894.69     60.73 o 
  -6  -1   4     2784.41     2825.73     66.22 o 
  -5  -1   4        4.95        7.51      3.17 o 
  -4  -1   4      788.52      746.06     28.52 o 
  -3  -1   4    14899.63    14243.03    397.45 o 
  -2  -1   4     4799.48     4334.29    126.83 o 
  -1  -1   4      261.31      268.07      8.02 o 
   0  -1   4     4702.91     4595.72     97.90 o 
   1  -1   4    13697.66    13986.30    254.40 o 
   2  -1   4      698.70      739.67     21.89 o 
   3  -1   4     1415.42     1517.04     38.85 o 
   4  -1   4    10093.45    10559.91    220.24 o 
   5  -1   4      165.16      189.95     18.38 o 
   6  -1   4      272.70      274.10     23.87 o 
   7  -1   4     1439.74     1371.24     65.97 o 
  -9   0   4       57.95       69.30     14.50 o 
  -8   0   4     1367.92     1499.92     42.24 o 
  -7   0   4     3771.65     3899.03     89.25 o 
  -6   0   4       86.89      105.45      9.32 o 
  -5   0   4     3559.97     3427.51    104.04 o 
  -4   0   4     6237.80     5805.41    168.09 o 
  -3   0   4     1366.37     1359.66     45.33 o 
  -2   0   4     1729.21     1750.08     40.02 o 
  -1   0   4     8362.71     7349.09    126.67 o 
   0   0   4     6644.93     6924.11    120.13 o 
   1   0   4      418.80      480.55     12.51 o 
   2   0   4     3858.16     4053.36    101.97 o 
   3   0   4     4140.66     4237.00    141.12 o 
   4   0   4     1854.23     2002.44     78.85 o 
   5   0   4      164.36      189.56     19.38 o 
   6   0   4     1860.05     1665.31     74.27 o 
  -9   1   4     1041.79     1162.88     36.72 o 
  -8   1   4      872.20      885.68     51.60 o 
  -7   1   4       26.66       23.88      4.61 o 
  -6   1   4     4387.14     4398.14    132.76 o 
  -5   1   4     5703.55     5337.03    156.78 o 
  -4   1   4      873.34      849.45     32.19 o 
  -3   1   4     3355.81     3329.19    100.04 o 
  -2   1   4     6608.43     5952.17    227.57 o 
  -1   1   4     4090.24     3947.78     92.80 o 
   0   1   4       83.69      100.89      5.12 o 
   1   1   4     1970.26     2040.72     40.02 o 
   2   1   4     2033.58     1513.45     60.00 o 
   3   1   4     1656.78     1637.91     66.60 o 
   4   1   4      888.13      875.38     45.21 o 
   5   1   4     1906.50     1792.75     77.26 o 
   6   1   4     1436.96     1396.82     67.87 o 
  -9   2   4      610.73      691.11     25.80 o 
  -8   2   4       57.76       55.33      6.90 o 
  -7   2   4      869.24      852.87     26.55 o 
  -6   2   4     3127.15     3224.78    101.47 o 
  -5   2   4     1794.75     1872.26     62.65 o 
  -4   2   4      148.71      185.27     12.02 o 
  -3   2   4     6415.63     5944.43    121.24 o 
  -2   2   4     1668.92     1649.37     33.33 o 
  -1   2   4      528.64      581.96     27.36 o 
   0   2   4     5454.28     5846.13    103.80 o 
   1   2   4     4696.89     4779.12    116.90 o 
   2   2   4       89.82       98.16     12.77 o 
   3   2   4     2359.50     2278.89     87.68 o 
   4   2   4     3012.72     2867.80    108.69 o 
   5   2   4      886.87      749.07     44.86 o 
  -9   3   4       16.00       20.75      7.18 o 
  -8   3   4      997.06      967.10     42.04 o 
  -7   3   4     1904.65     1909.37     67.36 o 
  -6   3   4      271.70      284.39     17.91 o 
  -5   3   4      812.19      765.26     32.15 o 
  -4   3   4     4260.38     4169.06     96.55 o 
  -3   3   4     1702.75     1680.57     34.39 o 
  -2   3   4     1190.06     1266.70     27.48 o 
  -1   3   4     5615.73     5719.64    102.05 o 
   0   3   4     3125.41     3108.40    105.04 o 
   1   3   4       35.22       37.89      6.05 o 
   2   3   4     1780.06     1798.35     81.08 o 
   3   3   4     2451.08     2277.59     89.57 o 
   4   3   4      403.77      372.28     29.34 o 
  -9   4   4     1247.89     1242.38     52.90 o 
  -8   4   4      845.81      841.42     39.12 o 
  -7   4   4        5.45        2.12      3.47 o 
  -6   4   4     2514.89     2525.20     84.25 o 
  -5   4   4      586.86      574.60     22.01 o 
  -4   4   4      748.01      807.82     34.45 o 
  -3   4   4      427.26      433.98     12.97 o 
  -2   4   4     1919.63     2034.73     41.51 o 
  -1   4   4     2673.28     2793.48     70.33 o 
   0   4   4       30.92       74.38     12.22 o 
   1   4   4     1793.74     1740.34     50.59 o 
   2   4   4     1675.71     1595.70     58.25 o 
   3   4   4      570.76      573.74     36.64 o 
  -9   5   4      359.90      401.53     26.26 o 
  -8   5   4       12.21       10.63      5.65 o 
  -7   5   4      829.04      865.24     39.63 o 
  -6   5   4      933.84     1002.31     33.60 o 
  -5   5   4      529.20      536.40     22.17 o 
  -4   5   4      566.23      559.53     37.92 o 
  -3   5   4     1424.39     1503.84     42.00 o 
  -2   5   4      825.27      867.39     45.86 o 
  -1   5   4       48.35       50.86      7.10 o 
   0   5   4     1815.68     1884.50     54.24 o 
   1   5   4     1794.71     1763.69     53.02 o 
   2   5   4       91.83       89.19     11.75 o 
  -8   6   4      907.17      944.78     44.17 o 
  -7   6   4     1973.62     2030.43     74.95 o 
  -6   6   4      143.54      151.69     12.16 o 
  -5   6   4      428.17      450.41     20.70 o 
  -4   6   4     2116.72     2288.17     61.00 o 
  -3   6   4      189.67      221.63     22.23 o 
  -2   6   4       30.41       45.03     11.94 o 
  -1   6   4     1400.36     1469.04     69.42 o 
   0   6   4      798.96      845.29     48.98 o 
   1   6   4       57.38       53.45     14.32 o 
  -7   7   4        0.53       -1.80      3.86 o 
  -6   7   4      180.16      226.86     15.58 o 
  -5   7   4      658.84      655.96     27.02 o 
  -4   7   4       20.36       17.20      9.28 o 
  -3   7   4      321.24      362.97     30.94 o 
  -2   7   4     1700.89     1790.79     83.19 o 
  -1   7   4      481.34      555.75     39.88 o 
   1 -10   5     1834.73     1888.52     85.17 o 
   2 -10   5      878.05      914.06     45.13 o 
   3 -10   5      108.83       98.87     14.48 o 
  -2  -9   5      136.71      167.17     22.99 o 
  -1  -9   5      983.78      911.66     52.14 o 
   0  -9   5     1568.94     1855.08     82.15 o 
   1  -9   5     1001.12     1018.39     34.73 o 
   2  -9   5      115.09      100.53     13.05 o 
   3  -9   5     1041.57     1078.63     49.43 o 
   4  -9   5     2260.04     2368.90     88.62 o 
   5  -9   5        1.50       -1.04      4.19 o 
  -2  -8   5      752.41      665.61     42.00 o 
  -1  -8   5     1451.56     1369.88     64.48 o 
   0  -8   5     1121.93     1102.31     77.60 o 
   1  -8   5      269.21      299.94     32.14 o 
   2  -8   5     2679.57     2498.86     87.50 o 
   3  -8   5     1740.89     1747.07     67.67 o 
   4  -8   5       29.35       23.78      7.83 o 
   5  -8   5     1087.02     1118.32     51.51 o 
   6  -8   5     1616.05     1588.63     67.09 o 
  -5  -7   5     1164.15     1062.12     54.12 o 
  -4  -7   5       79.38       68.85     12.35 o 
  -3  -7   5     2013.48     1927.83     73.84 o 
  -2  -7   5     2427.56     2227.50     79.67 o 
  -1  -7   5      597.86      624.55     29.14 o 
   0  -7   5      173.60      206.14     11.85 o 
   1  -7   5     1945.93     1991.35     51.88 o 
   2  -7   5      192.08      203.24     16.24 o 
   3  -7   5        0.36        0.31      3.33 o 
   4  -7   5     2756.05     2843.67     98.00 o 
   5  -7   5     1547.66     1689.24     66.93 o 
   6  -7   5      399.12      441.96     28.87 o 
  -6  -6   5      640.45      603.84     39.35 o 
  -5  -6   5       93.50       89.49     14.28 o 
  -4  -6   5     1498.06     1367.67     58.30 o 
  -3  -6   5     2274.76     2037.40     75.11 o 
  -2  -6   5        2.84       19.91      5.55 o 
  -1  -6   5     1980.31     1988.12     68.34 o 
   0  -6   5     2901.65     2878.11    102.77 o 
   1  -6   5      224.06      239.89     11.55 o 
   2  -6   5      115.76      139.48     12.61 o 
   3  -6   5     4404.10     4747.18    147.64 o 
   4  -6   5     2064.51     2015.45     72.95 o 
   5  -6   5      180.33      180.77     16.46 o 
   6  -6   5      333.37      367.92     25.09 o 
   7  -6   5      709.33      761.20     40.23 o 
  -6  -5   5       34.83       23.74      9.00 o 
  -5  -5   5     1043.67      978.98     47.55 o 
  -4  -5   5     2839.25     2504.46     90.45 o 
  -3  -5   5      301.80      361.50     21.66 o 
  -2  -5   5      690.65      682.79     29.44 o 
  -1  -5   5     5063.96     5269.87    157.63 o 
   0  -5   5      460.61      482.26     16.85 o 
   1  -5   5      778.49      745.97     22.16 o 
   2  -5   5     2111.05     2031.45     69.42 o 
   3  -5   5     1530.59     1474.19     39.55 o 
   4  -5   5       22.12       17.79      5.91 o 
   5  -5   5      869.98      941.62     41.86 o 
   6  -5   5     2187.48     2256.17     81.53 o 
   7  -5   5       56.71       61.88     11.75 o 
  -7  -4   5      153.11      154.37     19.67 o 
  -6  -4   5     2015.09     2002.54     81.00 o 
  -5  -4   5     1475.11     1407.82     59.26 o 
  -4  -4   5       43.91       49.82      7.38 o 
  -3  -4   5      451.33      525.19     25.54 o 
  -2  -4   5     3531.04     3476.12    106.85 o 
  -1  -4   5     1672.69     1761.65     60.06 o 
   0  -4   5     1179.42     1122.00     29.36 o 
   1  -4   5     4175.09     4192.13    191.94 o 
   2  -4   5     1760.12     1653.06     42.18 o 
   3  -4   5      249.65      226.45     11.48 o 
   4  -4   5     1368.88     1379.25     38.34 o 
   5  -4   5     2332.89     2476.86    115.97 o 
   6  -4   5        1.84        7.87      4.11 o 
  -8  -3   5      563.06      544.86     38.17 o 
  -7  -3   5     2027.77     1779.13     75.93 o 
  -6  -3   5      972.47      874.42     43.72 o 
  -5  -3   5        0.18        1.29      2.53 o 
  -4  -3   5     2311.23     2324.81     74.99 o 
  -3  -3   5     2385.88     2526.38     81.19 o 
  -2  -3   5      503.59      504.02     23.15 o 
  -1  -3   5     1109.68     1117.67     41.25 o 
   0  -3   5     1961.84     1852.27     35.59 o 
   1  -3   5     1376.76     1335.44     34.86 o 
   2  -3   5      999.00     1035.87     48.49 o 
   3  -3   5     2664.41     2699.87     64.08 o 
   4  -3   5     1624.57     1709.96     47.26 o 
   5  -3   5        2.88       27.33     16.64 o 
   6  -3   5      936.94      979.93     49.67 o 
   7  -3   5     1690.29     1687.42     74.97 o 
  -8  -2   5     1708.87     1814.73     78.87 o 
  -7  -2   5     1456.10     1372.30     61.34 o 
  -6  -2   5      121.02      133.94     11.08 o 
  -5  -2   5     2387.12     2241.58     72.48 o 
  -4  -2   5     3104.13     3019.02     93.55 o 
  -3  -2   5        0.62       -1.92      1.92 o 
  -2  -2   5     1599.60     1684.80     57.24 o 
  -1  -2   5      884.39      781.49     21.86 o 
   0  -2   5      706.12      772.16     22.55 o 
   1  -2   5     1637.52     1774.13     43.80 o 
   2  -2   5     3706.49     3787.45     84.96 o 
   3  -2   5     2231.28     2263.03     56.47 o 
   4  -2   5       51.75       58.38      6.63 o 
   5  -2   5      834.58      820.79     43.49 o 
  -9  -1   5     1032.26      992.97     54.10 o 
  -8  -1   5      891.62      924.77     48.39 o 
  -7  -1   5      744.22      765.14     53.54 o 
  -6  -1   5     1711.09     1706.88     58.67 o 
  -5  -1   5     1679.67     1584.01     54.29 o 
  -4  -1   5       29.00       25.42      5.08 o 
  -3  -1   5     2714.69     2493.68     78.66 o 
  -2  -1   5    10421.59     9387.42    192.67 o 
  -1  -1   5     1185.55     1173.98     30.48 o 
   0  -1   5     2662.52     2808.40     64.04 o 
   1  -1   5     4510.06     4592.50    133.96 o 
   2  -1   5     2037.60     2103.80     52.87 o 
   3  -1   5       19.76       20.84      4.24 o 
   4  -1   5     1247.81     1361.11     60.18 o 
   5  -1   5     1073.64     1043.39     52.53 o 
   6  -1   5        2.50        4.34      6.02 o 
  -9   0   5      178.81      188.31     20.38 o 
  -8   0   5      737.95      757.82     26.53 o 
  -7   0   5     3436.93     3369.99    106.61 o 
  -6   0   5     2726.98     2620.14     84.33 o 
  -5   0   5        7.31        4.15      3.12 o 
  -4   0   5     2882.97     2659.28     83.50 o 
  -2   0   5      621.22      633.75     18.83 o 
  -1   0   5     1103.68     1048.05     27.79 o 
   0   0   5     5716.43     5835.39    115.83 o 
   1   0   5      952.39     1008.51     28.45 o 
   2   0   5      321.45      328.90     28.76 o 
   3   0   5     5050.12     5433.19    179.46 o 
   4   0   5      867.52      814.94     43.92 o 
   5   0   5       28.87       37.97     11.30 o 
   6   0   5     1387.32     1427.59     69.61 o 
  -9   1   5      595.47      626.52     24.54 o 
  -8   1   5     2014.47     1933.19    150.50 o 
  -7   1   5      853.60      776.06     34.03 o 
  -6   1   5      271.68      240.48     15.67 o 
  -5   1   5     5195.40     4950.04    147.70 o 
  -4   1   5     1407.63     1269.83     45.47 o 
  -3   1   5       42.03       46.40      7.15 o 
  -2   1   5     1609.00     1622.49     33.42 o 
  -1   1   5     5147.74     5253.81     94.15 o 
   0   1   5     3096.81     3352.91     62.85 o 
   1   1   5      251.29      250.61     11.54 o 
   2   1   5     3486.73     3478.96    121.40 o 
   3   1   5      851.52      920.41     46.64 o 
   4   1   5       11.40        8.18      6.20 o 
   5   1   5     1149.04     1108.06     57.93 o 
  -9   2   5     1835.67     1876.83     70.38 o 
  -8   2   5      539.16      513.94     20.29 o 
  -7   2   5      130.54      130.58     12.37 o 
  -6   2   5     2807.51     2776.16     90.18 o 
  -5   2   5     1827.20     1678.85     58.34 o 
  -4   2   5       19.74       13.60      4.34 o 
  -3   2   5     3494.61     3365.14     63.49 o 
  -2   2   5     2619.03     2614.19     66.18 o 
  -1   2   5      405.47      401.38     12.51 o 
   0   2   5      740.28      761.83     19.44 o 
   1   2   5     3158.32     3160.27    111.04 o 
   2   2   5     3548.46     3583.21    126.38 o 
   3   2   5        7.32       18.01      7.71 o 
   4   2   5     1950.11     1931.58     83.33 o 
  -9   3   5      232.50      227.60     18.89 o 
  -8   3   5      206.68      213.61     17.32 o 
  -7   3   5     2379.12     2345.73     81.09 o 
  -6   3   5     1044.30     1095.52     44.05 o 
  -5   3   5       34.93       36.46      6.95 o 
  -4   3   5     4423.36     4313.85    100.33 o 
  -3   3   5     5193.63     5288.27     96.05 o 
  -2   3   5      122.42      147.73      8.74 o 
  -1   3   5     1511.29     1518.68     33.10 o 
   0   3   5     3785.79     3831.53     93.10 o 
   1   3   5     1531.81     1408.35     60.32 o 
   2   3   5       16.67       20.38      8.14 o 
   3   3   5     1316.95     1287.48     61.96 o 
  -9   4   5      235.97      256.25     20.65 o 
  -8   4   5     1543.82     1576.77     62.00 o 
  -7   4   5      783.10      762.57     36.03 o 
  -6   4   5      189.20      192.96     15.56 o 
  -5   4   5     2939.41     3080.07     77.19 o 
  -4   4   5     2910.06     2866.37    335.01 o 
  -3   4   5       53.03       59.77      5.13 o 
  -2   4   5     1295.00     1382.77     34.89 o 
  -1   4   5     3531.73     3715.05     91.18 o 
   0   4   5      528.80      536.25     22.54 o 
   1   4   5      138.47      158.32     16.97 o 
   2   4   5     1107.55     1086.93     54.23 o 
  -8   5   5      669.65      648.39     34.76 o 
  -7   5   5      133.49      132.19     14.34 o 
  -6   5   5      698.98      722.68     40.06 o 
  -5   5   5     1339.98     1370.67     51.33 o 
  -4   5   5        0.09        0.99      3.25 o 
  -3   5   5      802.20      966.26     50.75 o 
  -2   5   5     2382.57     2489.53     99.47 o 
  -1   5   5      555.06      594.39     36.93 o 
   0   5   5      608.94      622.16     25.97 o 
   1   5   5     1608.21     1599.78     69.75 o 
  -7   6   5      469.28      557.53     32.05 o 
  -6   6   5     1053.06     1076.77     37.76 o 
  -5   6   5       17.41       16.30     11.51 o 
  -4   6   5     1442.30     1564.82     74.60 o 
  -3   6   5     2130.32     2298.80     97.23 o 
  -2   6   5      204.49      199.35     21.64 o 
  -1   6   5      522.83      537.99     36.87 o 
   0   6   5     1179.08     1237.58     63.72 o 
  -5   7   5      905.07      965.34     58.67 o 
  -4   7   5      557.00      631.54     43.60 o 
  -3   7   5        6.54        9.02      8.14 o 
  -2  -9   6     1427.94     1339.62     67.91 o 
  -1  -9   6        0.03        5.44      7.24 o 
   1  -9   6     1736.40     1834.46     71.40 o 
   2  -9   6       97.91       97.65     13.62 o 
   3  -9   6      218.14      203.14     19.16 o 
   4  -9   6      925.57     1023.89     50.29 o 
  -2  -8   6       68.10       72.33     14.42 o 
  -1  -8   6     1184.01     1264.04     39.15 o 
   0  -8   6     2907.65     2840.85     97.05 o 
   1  -8   6        7.34        7.61      5.24 o 
   2  -8   6      894.54      936.83     43.68 o 
   3  -8   6     3782.43     3904.69    129.48 o 
   4  -8   6      842.22      915.36     45.23 o 
   5  -8   6       69.33       72.27     13.24 o 
  -5  -7   6     2353.39     2145.99     86.78 o 
  -4  -7   6      889.75      783.26     40.82 o 
  -3  -7   6      346.91      301.59     21.35 o 
  -2  -7   6     1580.30     1666.90     61.53 o 
  -1  -7   6     3602.86     3600.62     86.35 o 
   0  -7   6      264.64      258.12     18.59 o 
   1  -7   6     1743.63     1669.87     63.14 o 
   2  -7   6     6092.01     6196.91    189.46 o 
   3  -7   6      449.69      447.76     26.99 o 
   4  -7   6      750.88      741.25     38.11 o 
   5  -7   6     1423.70     1532.89     63.83 o 
   6  -7   6      724.09      786.56     42.25 o 
  -6  -6   6     1681.67     1587.71     71.34 o 
  -5  -6   6      425.67      388.96     27.54 o 
  -4  -6   6      497.66      474.03     28.62 o 
  -3  -6   6     2472.97     3563.80    120.40 o 
  -2  -6   6      874.44      874.77     37.50 o 
  -1  -6   6      224.91      262.54     13.00 o 
   0  -6   6     4239.08     3978.08    125.19 o 
   1  -6   6     2649.40     2612.02     88.09 o 
   2  -6   6     2142.14     2035.52     72.82 o 
   3  -6   6      556.46      586.56     30.53 o 
   4  -6   6     2135.00     2095.03     76.89 o 
   5  -6   6     1881.25     1914.47     73.40 o 
   6  -6   6       28.75       16.48      7.89 o 
  -6  -5   6      201.73      189.31     19.46 o 
  -5  -5   6      817.69      740.72     39.10 o 
  -4  -5   6     3141.81     3597.32    115.75 o 
  -3  -5   6     1309.23     1643.52     63.22 o 
  -2  -5   6       23.08       33.97      6.93 o 
  -1  -5   6     3299.82     3176.31    102.08 o 
   0  -5   6     1795.68     1745.45     61.96 o 
   1  -5   6     2028.16     2033.62     50.00 o 
   2  -5   6      502.87      529.33     33.43 o 
   3  -5   6     2194.37     2099.24     53.90 o 
   4  -5   6     1446.64     1386.16     55.02 o 
   5  -5   6      510.94      537.50     30.19 o 
   6  -5   6     2085.82     2034.93     77.15 o 
  -7  -4   6      546.90      520.57     35.09 o 
  -6  -4   6      253.03      263.24     22.19 o 
  -5  -4   6     3140.28     3282.24    104.25 o 
  -4  -4   6     1592.57     1360.66     52.12 o 
  -3  -4   6      124.57      136.33     13.19 o 
  -2  -4   6     3366.96     3491.93    109.46 o 
  -1  -4   6     4240.60     3918.80    121.59 o 
   0  -4   6       10.31       12.86      5.92 o 
   1  -4   6     3529.26     3595.95     81.73 o 
   2  -4   6     3763.47     3615.87     83.39 o 
   3  -4   6      350.09      401.61     16.98 o 
   4  -4   6      231.37      246.88     13.39 o 
   5  -4   6     2455.40     2593.71     82.73 o 
   6  -4   6     1479.64     1662.12     72.64 o 
  -8  -3   6      374.89      330.83     28.13 o 
  -7  -3   6      475.38      448.00     30.74 o 
  -6  -3   6     1871.89     1846.96     64.07 o 
  -5  -3   6     1100.59     1085.89     42.21 o 
  -4  -3   6      812.79      890.86     37.17 o 
  -3  -3   6     3236.22     3342.77    106.26 o 
  -2  -3   6     1887.56     1959.40     47.72 o 
  -1  -3   6      230.44      238.38     23.90 o 
   0  -3   6     3463.39     3442.52     78.01 o 
   1  -3   6     4028.32     3938.95    156.46 o 
   2  -3   6      271.49      279.05     13.11 o 
   3  -3   6      701.03      780.99     25.73 o 
   4  -3   6     2478.99     2649.21     66.12 o 
   5  -3   6      928.76     1017.89     51.24 o 
   6  -3   6        4.75       12.91      8.08 o 
  -8  -2   6     1586.55     1497.70     68.14 o 
  -7  -2   6      535.89      533.01     32.30 o 
  -6  -2   6      438.15      444.03     22.99 o 
  -5  -2   6      158.84      159.20     12.53 o 
  -4  -2   6     2171.07     2045.19     68.77 o 
  -3  -2   6     1598.24     1627.20     57.36 o 
  -2  -2   6        0.53        4.69      3.27 o 
  -1  -2   6     2310.33     2259.11     74.48 o 
   0  -2   6     1909.55     1852.29     46.30 o 
   1  -2   6     1278.21     1336.14     49.06 o 
   2  -2   6      769.58      758.90     34.62 o 
   3  -2   6     2911.79     3014.48     72.03 o 
   4  -2   6      806.53      872.03     45.50 o 
   5  -2   6      202.62      224.75     22.11 o 
   6  -2   6     2014.21     2106.56     90.59 o 
  -8  -1   6     1141.30     1097.50     34.46 o 
  -7  -1   6      156.16      147.54     12.67 o 
  -6  -1   6      179.41      176.40     13.52 o 
  -5  -1   6     2570.53     2454.25     80.09 o 
  -4  -1   6      648.16      625.54     27.75 o 
  -3  -1   6       82.56       93.33      9.22 o 
  -2  -1   6     4566.06     4342.26     94.85 o 
  -1  -1   6     4036.05     3710.67     83.11 o 
   0  -1   6      109.43      102.22     11.12 o 
   1  -1   6      780.20      789.03     24.79 o 
   2  -1   6     2892.98     2943.38     69.97 o 
   3  -1   6      156.20      161.32     17.12 o 
   4  -1   6      301.69      332.42     26.73 o 
   5  -1   6     2293.07     2493.13    101.47 o 
  -9   0   6     2232.69     2131.78    133.58 o 
  -8   0   6        5.63        5.72      3.39 o 
  -7   0   6      828.66      858.43     36.91 o 
  -6   0   6     4397.27     3974.09    123.07 o 
  -5   0   6      451.12      384.89     20.65 o 
  -4   0   6       37.38       32.15      6.02 o 
  -3   0   6     1875.94     1769.75     60.36 o 
  -2   0   6     2877.47     2779.54     64.04 o 
  -1   0   6      690.39      715.45     22.49 o 
   0   0   6     1050.09      995.94     28.99 o 
   1   0   6     1105.81     1143.07     32.83 o 
   2   0   6      443.34      459.35     29.30 o 
   3   0   6      326.75      329.54     25.70 o 
   4   0   6     2201.33     2165.90     90.18 o 
   5   0   6     1095.20     1053.35     57.48 o 
  -9   1   6        6.52       10.34      4.52 o 
  -8   1   6      378.58      396.69     23.70 o 
  -7   1   6      976.28      914.40     38.88 o 
  -6   1   6      253.15      247.55     16.65 o 
  -5   1   6      764.62      742.90     32.21 o 
  -4   1   6     2052.26     1791.73     61.57 o 
  -3   1   6     1188.83     1167.06     31.24 o 
  -2   1   6      270.19      257.94     13.75 o 
  -1   1   6     1631.64     1644.94     56.00 o 
   0   1   6     2888.65     3015.58     70.57 o 
   1   1   6      382.02      370.09     24.85 o 
   2   1   6     1330.45     1407.57     62.53 o 
   3   1   6     1462.41     1570.16     70.16 o 
   4   1   6      563.96      568.81     38.90 o 
  -9   2   6      841.40      865.10     40.96 o 
  -8   2   6      658.68      675.38     33.97 o 
  -7   2   6      338.33      307.51     20.08 o 
  -6   2   6      836.76      746.39     33.46 o 
  -4   2   6     1818.92     1721.47     60.45 o 
  -3   2   6        1.35       16.07      8.74 o 
  -2   2   6     2252.17     2325.07     47.08 o 
  -1   2   6     2145.57     2213.91     54.37 o 
   0   2   6      326.30      333.71     22.80 o 
   1   2   6     3428.92     3584.34    125.50 o 
   2   2   6     1089.13     1055.60     52.72 o 
   3   2   6      286.93      326.28     27.79 o 
  -9   3   6      972.37      954.69     44.58 o 
  -8   3   6       17.02       14.17      5.99 o 
  -7   3   6     1468.12     1456.08     56.91 o 
  -6   3   6     1846.25     1932.46     69.12 o 
  -5   3   6      498.36      523.44     26.73 o 
  -4   3   6      245.00      253.83     12.08 o 
  -3   3   6     2964.13     3012.99     59.54 o 
  -2   3   6     1509.13     1597.82     35.46 o 
  -1   3   6       12.09       12.18      5.57 o 
   0   3   6      933.38      968.14     45.80 o 
   1   3   6      921.51      945.98     47.28 o 
   2   3   6      236.59      267.74     24.60 o 
  -8   4   6     1020.31     1041.31     46.79 o 
  -7   4   6     1541.40     1569.04     61.41 o 
  -6   4   6       77.39       87.05     11.88 o 
  -5   4   6      606.19      644.45     25.20 o 
  -4   4   6     1549.99     1656.86     47.62 o 
  -3   4   6      789.20      843.72     25.89 o 
  -2   4   6        0.15        7.64      5.72 o 
  -1   4   6      668.53      705.21     36.19 o 
   0   4   6     1668.34     1704.25     69.91 o 
   1   4   6       49.93       54.04     12.02 o 
  -7   5   6      397.40      400.96     26.40 o 
  -6   5   6      573.84      617.09     32.90 o 
  -5   5   6     1540.04     1702.48     50.59 o 
  -4   5   6      633.74      724.26     27.83 o 
  -3   5   6      123.26      108.26     16.32 o 
  -2   5   6     1184.06     1408.37     65.85 o 
   0   5   6        6.24        6.75      5.99 o 
  -6   6   6     1536.13     1742.06     53.77 o 
  -5   6   6      446.03      484.90     23.52 o 
  -4   6   6      315.41      354.06     30.90 o 
  -3   6   6     1748.74     1965.75     87.50 o 
   0  -9   7       52.37       43.33     10.00 o 
   1  -9   7      997.47     1066.48     49.61 o 
   2  -9   7      527.83      554.66     33.68 o 
   3  -9   7       34.66       23.78      8.81 o 
  -1  -8   7      410.24      428.74     26.95 o 
   0  -8   7     2037.54     2010.70     74.95 o 
   1  -8   7      825.79      819.54     40.29 o 
   2  -8   7      130.63      144.49     15.60 o 
   3  -8   7     1090.42     1021.65     48.75 o 
   4  -8   7     1380.02     1407.18     61.63 o 
  -4  -7   7     2542.34     2090.36     81.62 o 
  -2  -7   7     1608.92     1597.72     61.51 o 
  -1  -7   7     4030.90     3882.63    125.99 o 
   0  -7   7     1651.81     1529.18     59.59 o 
   1  -7   7        1.03        5.36      4.50 o 
   2  -7   7     1489.04     1509.45     60.69 o 
   3  -7   7     1028.71      978.14     45.92 o 
   4  -7   7       19.38       15.79      7.49 o 
   5  -7   7      566.85      585.78     34.95 o 
  -5  -6   7     1534.23     1325.28     59.65 o 
  -3  -6   7     1041.98     1496.05     64.38 o 
  -2  -6   7     3941.51     3810.56    122.30 o 
  -1  -6   7      842.55      806.92     37.36 o 
   0  -6   7       21.99       18.97      6.32 o 
   1  -6   7     4417.90     4259.60    135.09 o 
   2  -6   7     1357.07     1292.32     52.86 o 
   3  -6   7        9.45        7.71      5.01 o 
   4  -6   7     1898.78     1912.88     73.60 o 
   5  -6   7     1262.44     1265.49     55.89 o 
  -6  -5   7      637.43      570.77     35.60 o 
  -5  -5   7       15.28       15.60      6.53 o 
  -4  -5   7     1023.07     1265.76     53.16 o 
  -3  -5   7     4352.77     5217.99    165.70 o 
  -2  -5   7     1900.34     1946.73     69.46 o 
  -1  -5   7      161.94      168.93     14.44 o 
   0  -5   7     4087.46     3972.58    125.80 o 
   1  -5   7     1375.56     1291.05     49.82 o 
   2  -5   7        2.62        9.91      3.79 o 
   3  -5   7     1788.28     1774.74     48.66 o 
   4  -5   7     2891.58     2933.80     92.93 o 
   5  -5   7      230.46      247.25     20.85 o 
  -7  -4   7     1349.70     1221.42     59.22 o 
  -6  -4   7       87.43      110.92     12.04 o 
  -5  -4   7     1851.73     2053.74     73.15 o 
  -4  -4   7     2890.26     3198.97    106.50 o 
  -3  -4   7      221.53      253.06     19.32 o 
  -2  -4   7      869.66      861.73     37.66 o 
  -1  -4   7     2962.81     2665.41     88.66 o 
   0  -4   7     3412.04     3353.36     78.08 o 
   1  -4   7      346.25      318.92     14.81 o 
   2  -4   7     3083.79     2956.04     71.60 o 
   3  -4   7     5318.55     4957.44    112.40 o 
   4  -4   7      127.82      136.24     10.47 o 
   5  -4   7      458.35      479.33     47.56 o 
  -7  -3   7       52.58       47.65      8.85 o 
  -6  -3   7     2117.85     2084.93     72.84 o 
  -5  -3   7     2906.89     2917.35     96.23 o 
  -4  -3   7        9.45       31.27      7.57 o 
  -3  -3   7     3016.55     3151.80    103.43 o 
  -2  -3   7     3531.91     3746.15    120.22 o 
  -1  -3   7     2800.47     2690.53     64.18 o 
   0  -3   7      647.31      617.03     29.58 o 
   1  -3   7     2938.55     2891.70     87.87 o 
   2  -3   7     3462.39     3411.95     80.39 o 
   3  -3   7        2.66        6.15      3.15 o 
   4  -3   7      456.10      485.35     20.76 o 
   5  -3   7     1888.60     2036.28     85.11 o 
  -8  -2   7      146.23      133.57     10.77 o 
  -7  -2   7     1920.24     1885.79     67.71 o 
  -6  -2   7     1934.89     1892.81     67.05 o 
  -5  -2   7      118.56      111.34     11.43 o 
  -4  -2   7     2961.46     2661.66     88.17 o 
  -3  -2   7     4511.00     4484.67    138.87 o 
  -2  -2   7     1631.33     1657.60     43.08 o 
  -1  -2   7      464.23      429.69     17.03 o 
   0  -2   7     1953.47     1911.75     49.13 o 
   1  -2   7     2069.04     2204.43     79.19 o 
   2  -2   7       26.96       85.91     12.65 o 
   3  -2   7     2216.25     2254.36     65.49 o 
   4  -2   7     2065.48     2299.15     92.23 o 
   5  -2   7      199.62      187.64     21.60 o 
  -8  -1   7      992.94      975.99     42.41 o 
  -7  -1   7      961.97      889.94     38.82 o 
  -6  -1   7       65.73       65.13      9.24 o 
  -5  -1   7     1176.65     1066.97     42.66 o 
  -4  -1   7     2590.16     2453.95     81.78 o 
  -3  -1   7      993.86      973.36     40.00 o 
  -2  -1   7     1464.17     1382.69     51.78 o 
  -1  -1   7     3632.43     3469.35     88.75 o 
   0  -1   7     1490.88     1511.92     41.41 o 
   1  -1   7       58.71       72.03     14.21 o 
   2  -1   7     3781.11     3881.60     95.17 o 
   3  -1   7     2942.13     3022.56    112.63 o 
   4  -1   7      476.46      482.82     34.93 o 
  -8   0   7      858.58      814.65     37.60 o 
  -7   0   7       13.40       11.37      5.14 o 
  -6   0   7     2113.24     1939.48     68.50 o 
  -5   0   7     2639.02     2384.16     80.11 o 
  -4   0   7      212.83      169.03     13.36 o 
  -3   0   7      454.65      423.01     16.67 o 
  -2   0   7     2341.63     2124.21     72.44 o 
  -1   0   7      674.09      640.05     22.24 o 
   0   0   7      258.23      247.41     16.91 o 
   1   0   7     3229.64     3285.65    115.95 o 
   2   0   7     1604.22     1692.35     71.34 o 
   3   0   7      118.06       82.74     14.99 o 
   4   0   7     1106.89     1088.34     58.65 o 
  -8   1   7       13.68       11.39      5.61 o 
  -7   1   7     1114.41     1006.47     42.82 o 
  -6   1   7      952.61      895.22     38.67 o 
  -5   1   7       11.65       10.84      4.67 o 
  -4   1   7      953.40      929.89     38.80 o 
  -3   1   7     2545.09     2480.70     59.58 o 
  -2   1   7       91.11       87.40      7.41 o 
  -1   1   7      301.79      310.30     14.41 o 
   0   1   7     3243.05     3152.35    110.75 o 
   1   1   7     1061.75     1119.34     52.10 o 
   2   1   7      244.15      275.30     23.70 o 
   3   1   7      466.73      565.91     38.43 o 
  -8   2   7     1003.57      925.67     42.11 o 
  -7   2   7      843.89      786.31     36.87 o 
  -6   2   7      188.13      212.12     16.52 o 
  -5   2   7     1008.16      971.26     41.02 o 
  -4   2   7     2791.30     2547.87     85.62 o 
  -3   2   7      222.33      236.88     12.12 o 
  -2   2   7      363.38      353.89     15.57 o 
  -1   2   7     1153.32     1186.54     51.76 o 
   0   2   7      453.68      462.52     29.11 o 
   1   2   7       23.29       20.24      8.20 o 
   2   2   7     1324.22     1268.04     61.00 o 
  -8   3   7      671.88      707.70     36.76 o 
  -7   3   7        0.77        0.69      4.02 o 
  -6   3   7      831.48      792.54     37.34 o 
  -5   3   7     1109.29     1117.63     46.43 o 
  -4   3   7      343.29      335.55     13.00 o 
  -3   3   7      739.71      713.24     24.19 o 
  -2   3   7     1502.53     1529.47     61.49 o 
  -1   3   7      636.55      663.73     35.70 o 
   0   3   7      893.41      878.27     44.43 o 
   1   3   7     1044.18     1055.97     52.65 o 
  -7   4   7      709.84      789.50     39.70 o 
  -6   4   7      492.94      530.33     30.31 o 
  -5   4   7       36.39       33.05      6.83 o 
  -4   4   7      412.94      454.30     21.06 o 
  -3   4   7     1056.97     1118.77     48.34 o 
  -2   4   7      278.52      283.99     21.31 o 
  -1   4   7      599.91      632.03     35.54 o 
   0   4   7      971.67      962.00     48.32 o 
  -6   5   7        4.54        4.46      5.85 o 
  -5   5   7      351.25      433.11     21.94 o 
   0  -9   8       11.07        5.57      5.99 o 
   1  -9   8      306.65      323.18     24.66 o 
   2  -9   8     1486.29     1513.49     65.42 o 
  -2  -8   8      861.27      870.17     42.47 o 
  -1  -8   8      169.49      177.01     17.59 o 
   0  -8   8      460.47      462.62     29.16 o 
   1  -8   8     1742.85     1700.34     67.77 o 
   2  -8   8      444.28      413.34     28.01 o 
   3  -8   8      177.59      173.12     18.28 o 
  -3  -7   8     1692.74     2758.87    107.89 o 
  -2  -7   8        0.48        4.75      4.91 o 
  -1  -7   8      687.97      696.72     36.05 o 
   0  -7   8     1992.45     1970.96     74.01 o 
   1  -7   8      392.44      352.89     23.99 o 
   2  -7   8      290.70      273.81     21.52 o 
   3  -7   8     1168.34     1130.87     51.69 o 
   4  -7   8      486.28      545.78     33.88 o 
  -4  -6   8     2124.85     2805.25    103.53 o 
  -3  -6   8       35.18       64.09     13.75 o 
  -2  -6   8     1015.95     1002.19     44.68 o 
  -1  -6   8      401.20      409.18     25.44 o 
   0  -6   8       55.18       65.48     10.63 o 
   1  -6   8      610.96      587.80     30.04 o 
   2  -6   8     1205.04     1114.39     48.79 o 
   3  -6   8      997.30     1013.41     46.98 o 
   4  -6   8      105.04       98.16     13.97 o 
  -5  -5   8      747.33      914.16     44.23 o 
  -4  -5   8        0.78        6.02      6.06 o 
  -3  -5   8     2211.29     2515.05     92.78 o 
  -2  -5   8     1316.51     1258.19     51.82 o 
  -1  -5   8      398.70      375.89     23.38 o 
   0  -5   8     2478.97     2457.11    118.20 o 
   1  -5   8     1929.69     1764.15     48.69 o 
   2  -5   8     1056.53      907.97     39.71 o 
   3  -5   8      202.53      193.72     15.43 o 
   4  -5   8     1077.75     1140.78     39.41 o 
  -6  -4   8      473.01      516.20     29.32 o 
  -5  -4   8        2.42        9.26      5.40 o 
  -4  -4   8     2620.24     2959.29    102.82 o 
  -3  -4   8     1865.75     1973.99     74.56 o 
  -2  -4   8      415.57      456.74     19.14 o 
  -1  -4   8     4800.98     4543.30    142.59 o 
   0  -4   8     3187.85     3093.95     75.08 o 
   1  -4   8      314.17      297.50     16.56 o 
   2  -4   8      653.18      687.24     25.32 o 
   3  -4   8     1469.83     1449.60     67.56 o 
   4  -4   8      605.66      574.25     23.66 o 
  -7  -3   8      172.29      165.81     15.75 o 
  -6  -3   8      365.73      359.63     22.97 o 
  -5  -3   8     2764.03     2883.46     98.06 o 
  -4  -3   8     1443.53     1455.06     58.34 o 
  -3  -3   8      123.89      117.79     13.68 o 
  -2  -3   8     1331.95     1423.05     56.87 o 
  -1  -3   8     3218.06     3201.78     94.54 o 
   0  -3   8      386.46      373.26     16.91 o 
   1  -3   8      272.38      274.04     14.35 o 
   2  -3   8     3147.64     3047.30     74.89 o 
   3  -3   8      385.96      415.66     19.06 o 
   4  -3   8      125.21      131.96     17.79 o 
  -7  -2   8     1006.81     1000.21     44.05 o 
  -6  -2   8     1979.45     1885.97     69.10 o 
  -5  -2   8     1445.00     1417.79     55.42 o 
  -4  -2   8      124.16      110.24     12.08 o 
  -3  -2   8     1018.56     1027.16     44.45 o 
  -2  -2   8     3722.70     3774.40     87.92 o 
  -1  -2   8      113.25      103.20     12.31 o 
   0  -2   8      511.33      533.24     21.06 o 
   1  -2   8     3875.94     3905.99     91.52 o 
   2  -2   8      628.36      665.31     24.70 o 
   3  -2   8      111.39      138.97     17.71 o 
   4  -2   8     1384.55     1405.02     66.69 o 
  -8  -1   8      719.22      641.72     33.33 o 
  -7  -1   8     1844.33     1784.24     66.71 o 
  -6  -1   8      916.55      904.24     40.23 o 
  -5  -1   8      147.83      140.02     13.19 o 
  -4  -1   8     2025.29     1943.19     69.73 o 
  -3  -1   8     2189.46     2043.40     72.62 o 
  -2  -1   8       64.53       83.45     13.57 o 
  -1  -1   8     3629.23     3320.44     79.15 o 
   0  -1   8     3696.94     3779.67     88.91 o 
   1  -1   8      908.83      895.47     30.09 o 
   2  -1   8      312.73      322.18     25.13 o 
   3  -1   8     2005.30     2015.30     84.74 o 
  -8   0   8     1779.72     1568.10     61.45 o 
  -7   0   8      255.39      227.13     17.79 o 
  -6   0   8      664.91      631.26     31.82 o 
  -5   0   8     3233.45     2890.07     96.11 o 
  -4   0   8     1403.64     1298.05     50.80 o 
  -3   0   8        4.29        4.95      3.06 o 
  -2   0   8     2478.48     2333.83     58.73 o 
  -1   0   8     3336.66     3498.53     82.91 o 
   0   0   8      728.29      779.21     27.11 o 
   1   0   8      416.92      419.49     28.40 o 
   2   0   8     1290.58     1387.39     63.74 o 
   3   0   8      403.58      400.27     31.39 o 
  -8   1   8      126.48      125.95     13.89 o 
  -7   1   8      134.31      116.79     12.87 o 
  -6   1   8     1678.63     1482.85     57.53 o 
  -5   1   8      574.86      536.15     28.52 o 
  -4   1   8      219.73      200.55     15.99 o 
  -3   1   8     1276.88     1250.28     36.29 o 
  -2   1   8     2736.45     2696.57     66.33 o 
  -1   1   8      437.38      460.55     19.22 o 
   0   1   8      562.05      508.86     31.54 o 
   1   1   8     2954.60     2863.41    107.28 o 
   2   1   8      858.95      914.65     49.65 o 
  -7   2   8     1261.48     1216.70     51.04 o 
  -6   2   8      784.56      725.84     35.50 o 
  -5   2   8       86.91       96.60     12.18 o 
  -4   2   8     1620.32     1556.34     42.94 o 
  -3   2   8     1688.10     1736.46     47.22 o 
  -2   2   8       59.97       70.34      7.94 o 
  -1   2   8      933.97      964.89     46.67 o 
   0   2   8     1291.02     1358.39     60.77 o 
   1   2   8      479.70      518.08     34.25 o 
  -7   3   8      372.55      331.23     23.50 o 
  -6   3   8      221.02      229.99     18.83 o 
  -5   3   8     1491.79     1504.97     59.75 o 
  -4   3   8      451.13      484.71     19.95 o 
  -3   3   8       56.47       57.61     10.73 o 
  -2   3   8     1727.04     1683.55     68.40 o 
  -1   3   8      618.44      649.41     36.91 o 
  -6   4   8      836.33      920.31     44.15 o 
  -5   4   8      239.07      277.31     22.01 o 
  -2  -8   9     1675.44     1750.50     70.91 o 
  -1  -8   9      676.44      680.24     37.74 o 
   0  -8   9       38.48       51.37     11.12 o 
   1  -8   9     1522.52     1528.98     64.54 o 
   2  -8   9     1004.75      994.72     48.71 o 
  -3  -7   9     1579.81     2423.98     99.45 o 
  -2  -7   9      450.86      456.12     29.18 o 
  -1  -7   9       19.10       16.97      7.02 o 
   0  -7   9     2082.63     1974.34     76.01 o 
   1  -7   9     1889.04     1815.04     71.63 o 
   2  -7   9       43.17       29.05      8.55 o 
   3  -7   9      750.81      700.32     39.00 o 
  -5  -6   9      197.24      271.77     25.72 o 
  -4  -6   9      965.76     1271.01     61.22 o 
  -3  -6   9      334.10      432.40     32.09 o 
  -2  -6   9      157.21      167.83     16.58 o 
  -1  -6   9     1093.31     1012.76     46.13 o 
   0  -6   9     1131.88     1124.32     49.96 o 
   1  -6   9        1.76        4.89      3.64 o 
   2  -6   9     1128.49     1087.44     49.63 o 
   3  -6   9     1993.53     1965.57     76.52 o 
  -5  -5   9      962.60     1183.54     55.63 o 
  -4  -5   9       86.22      111.51     16.30 o 
  -3  -5   9      555.74      611.90     36.54 o 
  -2  -5   9     2342.95     2193.58     80.98 o 
  -1  -5   9      968.78      949.84     43.66 o 
   0  -5   9       23.19       25.17      5.65 o 
   1  -5   9      529.54      473.99     22.41 o 
   2  -5   9     1445.40     1374.93     42.14 o 
   3  -5   9      286.54      266.75     24.03 o 
  -6  -4   9     1694.87     1815.00     71.61 o 
  -5  -4   9      115.29      142.35     16.75 o 
  -4  -4   9      805.10     1027.71     49.35 o 
  -3  -4   9     1569.25     1628.95     66.56 o 
  -2  -4   9      865.08      840.70     42.11 o 
  -1  -4   9       11.69       18.76      4.95 o 
   0  -4   9     1082.96     1031.94     33.95 o 
   1  -4   9      903.79      870.10     30.40 o 
   2  -4   9        4.58       55.00     11.61 o 
   3  -4   9      808.26      775.80     29.05 o 
  -7  -3   9     1122.98     1161.59     51.41 o 
  -6  -3   9      234.75      239.27     19.98 o 
  -5  -3   9      716.46      660.94     35.46 o 
  -4  -3   9     1550.71     1568.98     63.79 o 
  -3  -3   9      971.47      958.76     44.60 o 
  -2  -3   9      674.73      728.09     37.32 o 
  -1  -3   9     1124.00     1122.37     52.47 o 
   0  -3   9      822.75      789.48     28.32 o 
   1  -3   9      177.20      150.78     11.23 o 
   2  -3   9      778.82      852.73     30.23 o 
   3  -3   9      965.38      994.87     51.37 o 
  -7  -2   9       16.19       17.01      7.24 o 
  -6  -2   9      495.44      496.30     29.07 o 
  -5  -2   9     1578.79     1452.11     58.57 o 
  -4  -2   9      630.31      643.80     33.72 o 
  -3  -2   9      910.28      931.72     43.60 o 
  -2  -2   9     1485.03     1492.70     43.39 o 
  -1  -2   9     1187.84     1163.32     36.58 o 
   0  -2   9        0.97        2.20      3.10 o 
   1  -2   9      937.08      940.84     25.98 o 
   2  -2   9     1682.60     1762.08     74.95 o 
  -7  -1   9      696.94      691.41     35.99 o 
  -6  -1   9      914.45      758.57     37.34 o 
  -5  -1   9      159.89      158.61     15.20 o 
  -4  -1   9      330.68      294.33     20.91 o 
  -3  -1   9     2390.81     2354.49     88.40 o 
  -2  -1   9     1092.93     1116.71     35.55 o 
  -1  -1   9       49.27       46.01     10.19 o 
   0  -1   9     2086.26     2030.17     63.92 o 
   1  -1   9      836.52      861.91     45.29 o 
   2  -1   9       24.99       36.46     10.86 o 
  -7   0   9      886.36      823.59     40.02 o 
  -6   0   9        0.64       -0.41      3.84 o 
  -5   0   9     1189.58     1031.66     45.25 o 
  -4   0   9     2891.32     2737.83     93.82 o 
  -3   0   9     1034.78     1019.30     32.81 o 
  -2   0   9       15.52       16.52      7.55 o 
  -1   0   9     1554.81     1523.92     67.82 o 
   0   0   9      388.52      361.46     26.81 o 
   1   0   9       14.00       17.57      7.96 o 
  -7   1   9       11.06       17.59      7.20 o 
  -6   1   9      701.01      635.97     33.60 o 
  -5   1   9     1588.58     1561.27     61.51 o 
  -4   1   9      233.74      233.80     18.77 o 
  -3   1   9      176.36      178.85     18.35 o 
  -2   1   9     1405.96     1413.41     41.72 o 
  -1   1   9      644.46      666.89     37.56 o 
   0   1   9       33.31       27.58      9.28 o 
  -6   2   9     1480.67     1427.96     58.65 o 
  -5   2   9      167.49      149.16     15.30 o 
  -4   2   9      268.88      259.09     14.66 o 
  -3   2   9     1960.24     2059.51     55.82 o 
  -2   2   9      835.97      798.60     41.86 o 
  -1   2   9       15.44       17.07      7.51 o 
  -4   3   9     1478.93     1518.49     44.79 o 
  -2  -7  10     1466.74     1401.56     61.57 o 
  -1  -7  10      252.19      247.53     21.31 o 
   0  -7  10      616.10      657.23     37.27 o 
  -4  -6  10     1459.51     1792.13     79.05 o 
  -3  -6  10     1709.23     1970.92     82.90 o 
  -2  -6  10      329.44      361.66     20.96 o 
  -1  -6  10      620.89      558.51     33.03 o 
   0  -6  10     1436.94     1365.32     58.30 o 
   1  -6  10      533.75      464.50     22.33 o 
  -5  -5  10      760.43      973.05     51.63 o 
  -4  -5  10     1419.12     1767.61     75.78 o 
  -3  -5  10      351.85      400.60     29.50 o 
  -2  -5  10      785.58      840.31     44.72 o 
  -1  -5  10     2525.50     2428.33     89.31 o 
   0  -5  10      904.68      899.02     32.55 o 
   1  -5  10      280.94      263.03     23.13 o 
   2  -5  10     1607.26     1451.92     45.29 o 
  -5  -4  10      892.59      945.91     48.20 o 
  -4  -4  10      137.11      154.69     19.04 o 
  -3  -4  10      848.86      877.57     44.96 o 
  -2  -4  10     1073.36     1136.78     52.70 o 
  -1  -4  10      379.04      402.49     43.77 o 
   0  -4  10      692.52      674.41     27.15 o 
   1  -4  10     1877.87     1831.67     52.68 o 
   2  -4  10      720.88      674.23     27.13 o 
  -6  -3  10      456.36      479.22     30.76 o 
  -5  -3  10        9.87        8.28      6.51 o 
  -4  -3  10     1115.65     1207.35     54.80 o 
  -3  -3  10      283.81      312.34     24.32 o 
  -2  -3  10       98.80       93.35     10.08 o 
  -1  -3  10      308.93      311.14     17.31 o 
   0  -3  10     1825.17     1800.18     52.03 o 
   1  -3  10      739.61      725.36     28.26 o 
  -6  -2  10       69.28       67.65     12.06 o 
  -5  -2  10      756.82      683.92     36.93 o 
  -4  -2  10     1669.27     1658.79     66.81 o 
  -3  -2  10        0.45        0.96      4.97 o 
  -2  -2  10      477.37      463.92     21.50 o 
  -1  -2  10     1991.60     2001.54     71.36 o 
   0  -2  10      260.33      273.25     16.07 o 
   1  -2  10       30.31       39.08     10.65 o 
  -6  -1  10      726.66      709.73     37.66 o 
  -5  -1  10     2115.45     1854.18     71.59 o 
  -4  -1  10       12.40       11.08      6.32 o 
  -3  -1  10      345.05      327.99     23.60 o 
  -2  -1  10     1180.30     1208.38     38.86 o 
  -1  -1  10        3.19        9.67      6.29 o 
   0  -1  10      279.32      292.86     24.27 o 
  -6   0  10      637.12      579.56     33.13 o 
  -5   0  10       16.62       13.13      6.51 o 
  -4   0  10      554.31      537.28     31.17 o 
  -3   0  10      724.71      688.42     36.27 o 
  -2   0  10      164.79      192.73     13.28 o 
  -1   0  10      578.70      552.23     34.60 o 
  -5   1  10      608.75      606.75     34.23 o 
  -4   1  10      305.85      301.49     22.87 o 
  -3   1  10       25.89       35.83      6.94 o 
  -2   1  10      858.83      914.93     47.14 o 
  -2  -5  11      183.99      202.79     20.67 o 
  -1  -5  11     1483.54     1545.70     67.03 o 
  -3  -4  11      181.35      209.91     21.23 o 
  -2  -4  11     1792.80     1733.00     72.33 o 
  -1  -4  11     1768.92     1652.94     51.01 o 
  -4  -3  11      292.51      307.16     25.34 o 
  -3  -3  11     1690.30     1825.14     75.56 o 
  -2  -3  11     1375.93     1367.60     67.13 o 
  -1  -3  11       21.22       10.36      4.94 o 
  -4  -2  11     1015.38     1044.17     50.47 o 
  -3  -2  11      912.28      884.38     45.21 o 
  -2  -2  11        1.52        6.90      8.96 o 
                                                 
